# Supplementary material for: Influences of Fermentation Temperature on Volatile and Non-Volatile Compound Formation in Dark Tea: Mechanistic Insights Using Aspergillus niger as a Model Organism
Source: Foods. 2026 Jan 26;15(3):441. doi: 10.3390/foods15030441 (PMC12896519; doi:10.3390/foods15030441)
Supplement: Supplementary file 1 [file foods-15-00441-s001.zip › Supplementary tables.xlsx]

## Sheet: Table S1
RI	volatiles	code	CK-1	CK-2	CK-3	mean±SD	AN25-1	AN25-2	AN25-3	mean±SD	AN30-1	AN30-2	AN30-3	mean±SD	AN37-1	AN37-2	AN37-3	mean±SD	AN40-1	AN40-2	AN40-3	mean±SD	AN45-1	AN45-2	AN45-3	mean±SD
6.03	Hexanal	M1	58.1003	85.2615	78.0778	73.81±14.07c	96.9406	82.3255	138.195	105.82±28.97b	30.7865	35.8	24.9202	30.50±5.45d	0	0	0	0.00±0.00e	219.753	241.16	209.035	223.32±16.36a	16.327	17.3619	24.6503	19.45±4.45de
7.542	Benzene, 1,3-dimethyl	M2	94.3918	104.758	69.197	89.45±18.29b	0	0	0	0.00±0.00c	0	0	0	0.00±0.00c	0	0	0	0.00±0.00c	152.014	96.2815	115.516	121.27±28.31a	0	0	0	0.00±0.00c
8.053	Styrene	M3	77.7129	95.2267	94.9154	89.29±10.02ab	85.4281	58.8785	102.964	82.42±22.20b	92.2365	68.2588	67.8179	76.10±13.97b	131.619	149.054	85.1672	121.95±33.02a	96.6007	70.3315	74.8361	80.59±14.05b	10.0787	15.6927	15.8863	13.89±3.30c
8.212	Heptanal	M4	160.672	161.13	128.448	150.08±18.74a	57.4412	58.5818	92.7123	69.58±20.04b	0	0	0	0.00±0.00c	45.8219	71.8365	42.3968	53.35±16.10b	0	0	0	0.00±0.00c	0	0	0	0.00±0.00c
10.176	Benzaldehyde	M5	864.086	1078.68	868.351	937.04±122.69bc	1453.65	883.011	1599.27	1311.98±378.56ab	0	0	0	0.00±0.00d	2606.89	2486.99	1114.94	2069.60±828.94a	1964.1	1358.01	1197.32	1506.48±404.38ab	375.956	437.374	396.793	403.37±31.23cd
10.451	1-Octen-3-ol	M6	142.261	194.607	139.557	158.81±31.03b	0	0	0	0.00±0.00c	538.166	379.767	467.162	461.70±79.34a	0	0	0	0.00±0.00c	0	0	0	0.00±0.00c	0	0	0	0.00±0.00c
10.692	5-Hepten-2-one, 6-methyl-	M7	61.2567	111.73	108.852	93.95±28.35c	227.571	127.949	159.118	171.55±50.96b	282.154	197.81	216.683	232.22±44.27b	524.253	421.695	522.081	489.34±58.60a	489.606	453.642	449.435	464.23±22.08a	92.8876	54.6071	60.7702	69.42±20.55c
10.841	β-Myrcene	M8	25.008	40.2535	35.2593	33.51±7.77a	0	0	0	0.00±0.00b	0	0	0	0.00±0.00b	0	0	0	0.00±0.00b	0	0	0	0.00±0.00b	0	0	0	0.00±0.00b
11.809	Ethanol, 2-(2-ethoxyethoxy)-	M9	0	0	0	0.00±0.00b	0	0	0	0.00±0.00b	352.207	323.963	205.839	294.00±77.65a	0	0	0	0.00±0.00b	0	0	0	0.00±0.00b	0	0	0	0.00±0.00b
12.102	1-Hexanol, 2-ethyl-	M10	110.239	107.15	146.73	121.37±22.01b	258.387	176.813	233.875	223.03±41.86a	0	0	0	0.00±0.00c	0	0	0	0.00±0.00c	0	0	0	0.00±0.00c	33.5109	20.2242	33.2352	28.99±7.59c
12.098	Benzene, 1,2,4,5-tetramethyl-	M11	0	0	0	0.00±0.00b	0	0	0	0.00±0.00b	0	0	0	0.00±0.00b	130.032	89.0311	105.943	108.34±20.61a	0	0	0	0.00±0.00b	0	0	0	0.00±0.00b
12.223	D-Limonene	M12	7.47274	11.1614	11.285	9.97±2.17d	236.618	171.088	307.472	238.39±68.21a	179.661	107.172	153.732	146.86±36.73b	334.21	265.924	272.639	290.92±37.64a	228.256	228.915	242.842	233.34±8.24a	74.6982	89.8393	66.3605	76.97±11.90c
12.358	Eucalyptol	M13	17.6522	27.8165	25.3913	23.62±5.31b	31.663	22.4028	33.7623	29.28±6.04b	44.2447	38.2312	34.1535	38.88±5.08a	0	0	0	0.00±0.00c	0	0	0	0.00±0.00c	0	0	0	0.00±0.00c
12.367	5-Heptenal, 2,6-dimethyl-	M14	0	0	0	0.00±0.00b	0	0	0	0.00±0.00b	0	0	0	0.00±0.00b	0	0	0	0.00±0.00b	49.1588	38.852	39.5462	42.52±5.76a	0	0	0	0.00±0.00b
12.449	Cyclohexanone, 2,2,6-trimethyl-	M15	20.8895	36.1804	35.525	30.86±8.65a	34.5374	25.3799	45.1096	35.01±9.87a	21.0052	15.3693	15.5915	17.32±3.19b	0	0	0	0.00±0.00c	0	0	0	0.00±0.00c	0	0	0	0.00±0.00c
12.551	Benzyl alcohol	M16	0	0	0	0.00±0.00b	0	0	0	0.00±0.00b	0	0	0	0.00±0.00b	0	0	0	0.00±0.00b	0	0	0	0.00±0.00b	74.9604	88.7667	100.671	88.13±12.87a
12.666	3-Cyclohexen-1-one, 3,5,5-trimethyl	M17	0	0	0	0.00±0.00c	30.2864	21.7442	38.7486	30.26±8.50a	12.0419	10.1798	7.78981	10.00±2.13b	0	0	0	0.00±0.00c	0	0	0	0.00±0.00c	0	0	0	0.00±0.00c
13.046	2-Isopropenyl-5-methylhex-4-enal	M18	4.50522	4.30511	4.79486	4.54±0.25a	0	0	0	0.00±0.00b	0	0	0	0.00±0.00b	0	0	0	0.00±0.00b	0	0	0	0.00±0.00b	0	0	0	0.00±0.00b
13.071	2-Cyclohexen-1-ol, 3,5,5-trimethyl-	M19	0	0	0	0.00±0.00b	0	0	0	0.00±0.00b	0	0	0	0.00±0.00b	0	0	0	0.00±0.00b	0	0	0	0.00±0.00b	11.722	20.6826	18.8231	17.08±4.73a
13.321	2-Octenal, (E)-	M20	0	0	0	0.00±0.00c	55.0843	35.0482	63.3981	51.18±14.57b	0	0	0	0.00±0.00c	127.808	102.867	106.073	112.25±13.57a	0	0	0	0.00±0.00c	0	0	0	0.00±0.00c
13.383	4-Pentenal, 2-ethyl-	M21	0	0	0	0.00±0.00b	0	0	0	0.00±0.00b	0	0	0	0.00±0.00b	0	0	0	0.00±0.00b	81.8019	59.9113	44.7272	62.15±18.64a	0	0	0	0.00±0.00b
13.745	Isophorone	M22	319.763	481.97	479.081	426.94±92.83a	0	0	0	0.00±0.00b	0	0	0	0.00±0.00b	0	0	0	0.00±0.00b	0	0	0	0.00±0.00b	0	0	0	0.00±0.00b
13.845	2-Furanmethanol, 5-ethenyltetrahydro-α,α,5-trimethyl-, cis-	M23	76.1662	116.586	107.321	100.02±21.17b	0	0	0	0.00±0.00d	63.9656	43.9182	49.9001	52.59±10.29c	0	0	0	0.00±0.00d	174.458	145.554	144.474	154.83±17.01a	40.7335	32.0026	50.717	41.15±9.36c
13.831	trans-Linalool oxide (furanoid)	M24	82.9645	120.471	109.131	104.19±19.24bc	48.7729	52.0675	79.9903	60.28±17.15cd	525.042	350.123	418.288	431.15±88.17a	0	0	0	0.00±0.00d	173.129	146.776	147.98	155.96±14.88b	40.0957	31.2502	48.1734	39.84±8.46cd
14.645	3,5-Octadien-2-one, (E,E)-	M25	0	0	0	0.00±0.00b	0	0	0	0.00±0.00b	0	0	0	0.00±0.00b	0	0	0	0.00±0.00b	0	0	0	0.00±0.00b	226.251	230.348	294.133	250.24±38.06a
14.659	3,5-Octadien-2-one	M26	101.12	168.073	137.836	135.68±33.53a	0	0	0	0.00±0.00b	0	0	0	0.00±0.00b	0	0	0	0.00±0.00b	0	0	0	0.00±0.00b	0	0	0	0.00±0.00b
14.804	Linalool	M27	143.682	187.729	178.827	170.08±23.29b	156.833	162.313	164.874	161.34±4.11bc	131.344	83.756	107.852	107.65±23.79d	459.386	492.479	436.784	462.88±28.01a	127.22	132.341	144.439	134.67±8.84cd	114.966	121.034	135.265	123.75±10.42d
14.958	Nonanal	M28	118.476	205.645	217.034	180.38±53.92bc	109.333	76.2383	140.331	108.63±32.05c	182.204	126.238	141.183	149.87±28.98bc	156.782	279.425	228.228	221.48±61.60ab	259.632	288.306	329.61	292.52±35.18a	0	0	0	0.00±0.00d
15.536	Phenylethyl Alcohol	M29	131.164	236.303	231.558	199.67±59.38a	0	0	0	0.00±0.00b	0	0	0	0.00±0.00b	0	0	0	0.00±0.00b	0	0	0	0.00±0.00b	0	0	0	0.00±0.00b
15.781	Isophorone	M30	0	0	0	0.00±0.00e	142.158	93.9659	150.078	128.73±30.37c	108.114	68.9128	88.8014	88.61±19.60d	298.616	273.744	274.052	282.14±14.27a	221.429	206.669	206.139	211.41±8.68b	0	0	0	0.00±0.00e
17.631	1-Propanone, 1-phenyl	M31	17.5848	27.5266	25.4545	23.52±5.25b	0	0	0	0.00±0.00b	0	0	0	0.00±0.00b	0	0	0	0.00±0.00b	0	0	0	0.00±0.00b	202.521	230.894	276.201	236.54±37.16a
17.876	2H-Pyran-3-ol, 6-ethenyltetrahydro-2,2,6-trimethyl-	M32	13.5516	15.6115	13.2966	14.15±1.27b	0	0	0	0.00±0.00b	48.3349	37.89	33.7598	39.99±7.51b	450.921	335.772	246.177	344.29±102.64a	0	0	0	0.00±0.00b	0	0	0	0.00±0.00b
17.895	(3R,6S)-2,2,6-Trimethyl-6-vinyltetrahydro-2H-pyran-3-ol	M33	0	0	0	0.00±0.00d	103.037	80.8529	136.631	106.84±28.08c	0	0	0	0.00±0.00d	250.623	397.766	236.61	295.00±89.27a	154.876	196.021	242.58	197.83±43.88b	0	0	0	0.00±0.00d
18.098	3-Cyclohexen-1-ol, 4-methyl-1-(1-methylethyl)-, (R)-	M34	48.3974	73.8827	72.682	64.99±14.38c	93.6881	57.4012	81.132	77.41±18.43bc	0	0	0	0.00±0.00d	104.91	148.92	119.994	124.61±22.36a	109.171	93.8361	99.9733	100.99±7.72ab	0	0	0	0.00±0.00d
18.117	Terpinen-4-ol	M35	0	0	0	0.00±0.00b	0	0	0	0.00±0.00b	0	0	0	0.00±0.00b	0	0	0	0.00±0.00b	0	0	0	0.00±0.00b	52.8506	45.1504	61.0015	53.00±7.93a
18.512	Naphthalene	M36	576.673	776.327	945.056	766.02±184.41bc	970.14	635.501	1740.54	1115.39±566.66ab	1128.17	761.453	891.116	926.91±185.96bc	1739.78	1789.88	1213.42	1581.03±319.34a	984.096	737.331	1072.28	931.24±173.62bc	380.8	400.934	488.203	423.31±57.09c
18.647	α-Terpineol	M37	105.437	119.384	117.974	114.26±7.68bc	105.306	64.0757	89.4502	86.28±20.80cd	98.816	66.0409	76.2638	80.37±16.77d	141.861	197.212	161.806	166.96±28.03a	144.921	133.309	134.775	137.67±6.32ab	143.039	125.465	163.152	143.89±18.86ab
18.878	Methyl salicylate	M38	703.035	1129.13	992.688	941.62±217.59a	59.4835	117.199	120.44	99.04±34.30c	69.173	140.427	61.6624	90.42±43.47c	106.674	330.09	83.9651	173.58±136.02c	80.3711	180.245	90.1696	116.93±55.05c	505.003	583.487	654.795	581.10±74.92b
19.017	1,3-Cyclohexadiene-1-carboxaldehyde, 2,6,6-trimethyl-	M39	46.4596	70.8242	68.9119	62.07±13.55a	0	0	0	0.00±0.00b	0	0	0	0.00±0.00b	0	0	0	0.00±0.00b	0	0	0	0.00±0.00b	6.76087	7.24098	7.12224	7.04±0.25b
19.032	Decanal	M40	122.36	195.441	189.821	169.21±40.67a	0	0	0	0.00±0.00d	0	0	0	0.00±0.00d	112.235	144.742	118.402	125.13±17.27b	89.3444	76.7369	82.529	82.87±6.31c	0	0	0	0.00±0.00d
19.908	1-Cyclohexene-1-carboxaldehyde, 2,6,6-trimethyl-	M41	62.9473	105.149	101.198	89.76±23.31b	25.9915	15.0815	27.4246	22.83±6.75d	71.5479	58.2567	49.244	59.68±11.22c	113.483	144.208	113.708	123.80±17.67a	58.7044	49.5642	48.7394	52.34±5.53c	54.13	43.1285	63.7937	53.68±10.34c
20.737	Allyl levulinate	M42	0	0	0	0.00±0.00b	0	0	0	0.00±0.00b	0	0	0	0.00±0.00b	0	0	0	0.00±0.00b	0	0	0	0.00±0.00b	32.6815	46.3817	42.9531	40.67±7.13a
21.213	2,6-Octadien-1-ol, 3,7-dimethyl-, (Z)-	M43	13.9383	20.308	23.7845	19.34±4.99c	135.744	81.0499	109.232	108.68±27.35a	0	0	0	0.00±0.00c	0	0	0	0.00±0.00c	0	0	0	0.00±0.00c	46.4301	44.2629	50.0869	46.93±2.94b
21.223	1,6-Octadien-3-ol, 3,7-dimethyl-, propanoate	M44	0	0	0	0.00±0.00b	0	0	0	0.00±0.00b	0	0	0	0.00±0.00b	116.169	81.9127	119.588	105.89±20.84a	0	0	0	0.00±0.00b	0	0	0	0.00±0.00b
23.106	Naphthalene, 2-methyl-	M45	97.0197	149.171	142.796	129.66±28.45a	133.777	74.8856	135.585	114.75±34.53ab	0	0	0	0.00±0.00c	159.359	172.815	112.473	148.22±31.68a	119.085	83.562	138.159	113.60±27.71ab	62.6398	69.8767	87.7503	73.42±12.93b
23.881	2H-1-Benzopyran, 3,5,6,8a-tetrahydro-2,5,5,8a-tetramethyl-, trans-	M46	17.4993	26.5554	25.5557	23.20±4.97a	0	0	0	0.00±0.00b	0	0	0	0.00±0.00b	0	0	0	0.00±0.00b	0	0	0	0.00±0.00b	0	0	0	0.00±0.00b
25.037	2-Cyclohexen-1-ol, 2,6,6-trimethyl-	M47	0	0	0	0.00±0.00b	0	0	0	0.00±0.00b	0	0	0	0.00±0.00b	0	0	0	0.00±0.00b	0	0	0	0.00±0.00b	24.0465	21.8875	35.5534	27.16±7.35a
25.561	Benzene, 2-(1,3-butadienyl)-1,3,5-trimethyl-	M48	46.9542	66.9105	73.7194	62.53±13.91a	0	0	0	0.00±0.00b	0	0	0	0.00±0.00b	0	0	0	0.00±0.00b	0	0	0	0.00±0.00b	0	0	0	0.00±0.00b
26.63	4-Methoxy-α-toluenethiol	M49	23.3175	31.3244	28.9589	27.87±4.11a	0	0	0	0.00±0.00b	0	0	0	0.00±0.00b	0	0	0	0.00±0.00b	0	0	0	0.00±0.00b	0	0	0	0.00±0.00b
26.799	7-Oxabicyclo[4.1.0]heptan-2-one, 4,4,6-trimethyl-	M50	0	0	0	0.00±0.00b	0	0	0	0.00±0.00b	0	0	0	0.00±0.00b	53.364	50.9991	72.4806	58.95±11.78a	0	0	0	0.00±0.00b	0	0	0	0.00±0.00b
27.203	6,8-Nonadien-2-one, 6-methyl-5-(1-methylethylidene)-	M51	0	0	0	0.00±0.00c	0	0	0	0.00±0.00c	99.0271	71.6853	91.736	87.48±14.16a	0	0	0	0.00±0.00c	78.7768	68.9263	78.4994	75.40±5.61b	0	0	0	0.00±0.00c
28.427	(E)-β-Farnesene	M52	0	0	0	0.00±0.00b	0	0	0	0.00±0.00b	0	0	0	0.00±0.00b	0	0	0	0.00±0.00b	83.4371	83.3795	94.7575	87.19±6.55a	0	0	0	0.00±0.00b
28.552	α-Ionone	M53	38.9104	48.8058	60.4355	49.38±10.77d	325.51	234.713	420.432	326.89±92.87bc	375.807	307.058	382.059	354.97±41.61b	394.031	623.719	549.469	522.41±117.21a	249.065	245.083	223.418	239.19±13.80bc	212.694	172.232	241.838	208.92±34.96c
28.735	4-(2,6,6-Trimethylcyclohexa-1,3-dienyl)but-3-en-2-one	M54	7.02311	12.2848	11.5633	10.29±2.85b	0	0	0	0.00±0.00c	0	0	0	0.00±0.00c	0	0	0	0.00±0.00c	0	0	0	0.00±0.00c	50.3544	42.9463	60.0592	51.12±8.58a
29.481	5,9-Undecadien-2-one, 6,10-dimethyl-, (E)-	M55	59.2064	84.7542	96.4919	80.15±19.06bc	152.612	119.122	215.505	162.41±48.93b	61.0805	37.3924	51.4628	49.98±11.91bc	0	0	0	0.00±0.00c	44.662	48.4601	54.5309	49.22±4.98bc	877.673	817.255	1077.1	924.01±135.98a
29.76	Humulene	M56	0	0	0	0.00±0.00c	0	0	0	0.00±0.00c	77.8108	73.626	70.7883	74.08±3.53a	0	0	0	0.00±0.00c	0	0	0	0.00±0.00c	35.1894	30.7918	51.4339	39.14±10.87b
29.765	1,5-Dimethyl-1-vinyl-4-hexenyl butyrate	M57	0	0	0	0.00±0.00c	0	0	0	0.00±0.00c	0	0	0	0.00±0.00c	64.2701	55.3103	82.5519	67.38±13.88a	48.0142	47.5842	49.9954	48.53±1.29b	0	0	0	0.00±0.00c
30.926	trans-β-Ionone	M58	1.5467	2.58742	2.3405	2.16±0.54c	15.1129	11.1955	20.6908	15.67±4.77a	0	0	0	0.00±0.00c	0	0	0	0.00±0.00c	0	0	0	0.00±0.00c	13.3535	8.69858	12.7414	11.60±2.53b
31.104	Azulene, 1,2,3,5,6,7,8,8a-octahydro-1,4-dimethyl-7-(1-methylethenyl)-, [	M59	0	0	0	0.00±0.00c	36.0653	24.5683	40.9388	33.86±8.41a	0	0	0	0.00±0.00c	17.1459	13.8025	10.5423	13.83±3.30b	1.90094	2.65522	3.45397	2.67±0.78c	13.6587	4.08481	16.4297	11.39±6.48b
32.785	2(4H)-Benzofuranone, 5,6,7,7a-tetrahydro-4,4,7a-trimethyl-, (R)-	M60	335.477	463.227	539.656	446.12±103.16ab	320.654	216.979	358.267	298.63±73.17cd	399.592	348.183	313.322	353.70±43.40bc	263.646	208.174	272.883	248.23±35.00cd	191.709	173.429	167.954	177.70±12.44d	520.783	490.477	682.792	564.68±103.40a
33.29	α-Calacorene	M61	13.2504	18.612	21.0392	17.63±3.99b	0	0	0	0.00±0.00c	0	0	0	0.00±0.00c	0	0	0	0.00±0.00c	0	0	0	0.00±0.00c	20.1222	19.9245	26.5812	22.21±3.79a
35.149	Decane, 1-bromo-2-methyl-	M62	15.0579	21.2067	23.8605	20.04±4.52a	0	0	0	0.00±0.00b	0	0	0	0.00±0.00b	0	0	0	0.00±0.00b	0	0	0	0.00±0.00b	0	0	0	0.00±0.00b
38.842	3-Dodecanol, 3,7,11-trimethyl-	M63	6.82528	7.92895	11.1458	8.63±2.24b	0	0	0	0.00±0.00c	0	0	0	0.00±0.00c	0	0	0	0.00±0.00c	0	0	0	0.00±0.00c	11.8433	15.9925	13.2559	13.70±2.11a
43.47	2-Pentadecanone, 6,10,14-trimethyl-	M64	115.535	128.748	134.674	126.32±9.80c	49.1813	34.1025	48.5347	43.94±8.53d	171.965	185.497	214.918	190.79±21.96b	298.209	361.739	241.613	300.52±60.10a	0	0	0	0.00±0.00d	151.513	218.47	204.198	191.39±35.27b
43.648	Caffeine	M65	98.2157	148.969	115.317	120.83±25.82c	165.229	121.946	212.383	166.52±45.23bc	1229.98	878.109	931.318	1013.14±189.67a	335.024	360.335	187.87	294.41±93.13b	0	0	0	0.00±0.00c	42.7328	60.4023	52.6941	51.94±8.86c
44.139	Neophytadiene	M66	42.0847	33.2813	34.0068	36.46±4.89b	0	0	0	0.00±0.00c	42.1688	27.7955	35.5731	35.18±7.19b	30.4394	51.1327	56.724	46.10±13.85b	0	0	0	0.00±0.00c	49.5484	66.2797	81.2004	65.68±15.83a
44.77	5,9,13-Pentadecatrien-2-one, 6,10,14-trimethyl-	M67	41.2125	38.0358	40.6615	39.97±1.70b	68.8478	52.02	94.7394	71.87±21.52a	0	0	0	0.00±0.00c	0	0	0	0.00±0.00c	0	0	0	0.00±0.00c	35.4946	52.503	48.6821	45.56±8.92b
44.828	Hexadecanoic acid, methyl ester	M68	41.6531	38.5431	35.563	38.59±3.05c	94.9891	76.2027	120.766	97.32±22.37b	122.425	112.973	148.042	127.81±18.14b	211.448	228.36	161.952	200.59±34.51a	0	0	0	0.00±0.00d	14.4529	21.335	20.4938	18.76±3.75cd
45.146	Isophytol	M69	40.7269	25.4248	28.2252	31.46±8.15b	0	0	0	0.00±0.00c	0	0	0	0.00±0.00c	0	0	0	0.00±0.00c	0	0	0	0.00±0.00c	39.8805	60.2906	57.3479	52.51±11.03a
45.714	Hexadecanoic acid, ethyl ester	M70	28.7669	38.9635	33.058	33.60±5.12c	75.4436	56.0781	101.939	77.82±23.02c	617.217	552.284	373.672	514.39±126.12a	312.777	185.181	199.444	232.47±69.92b	0	0	0	0.00±0.00c	3.15742	5.0252	4.25484	4.15±0.94c
46.874	6-Octadecenoic acid, methyl ester, (Z)-	M71	4.94586	6.00107	3.51708	4.82±1.25a	0	0	0	0.00±0.00b	0	0	0	0.00±0.00b	0	0	0	0.00±0.00b	0	0	0	0.00±0.00b	0	0	0	0.00±0.00b
46.85	9-Octadecenoic acid, methyl ester, (E)-	M72	0	0	0	0.00±0.00b	5.58225	4.4497	7.92214	5.98±1.77a	0	0	0	0.00±0.00b	0	0	0	0.00±0.00b	0	0	0	0.00±0.00b	0	0	0	0.00±0.00b
46.879	1-Heneicosanol	M73	0	0	0	0.00±0.00b	0	0	0	0.00±0.00b	0	0	0	0.00±0.00b	16.9018	19.2166	29.2716	21.80±6.58a	0	0	0	0.00±0.00b	0	0	0	0.00±0.00b
46.995	Phytol	M74	62.8304	77.3761	74.8581	71.69±7.77a	0	0	0	0.00±0.00c	0	0	0	0.00±0.00c	0	0	0	0.00±0.00c	0	0	0	0.00±0.00c	32.8458	30.9623	47.0981	36.97±8.82b
47.404	Linoleic acid ethyl ester	M75	0	0	0	0.00±0.00b	0	0	0	0.00±0.00b	51.1408	95.0875	71.2774	72.50±22.00a	0	0	0	0.00±0.00b	0	0	0	0.00±0.00b	0	0	0	0.00±0.00b
47.438	Ethyl Oleate	M76	2.83712	3.66732	4.78221	3.76±0.98b	27.6087	31.4564	44.7601	34.61±9.00a	25.069	32.2314	37.0881	31.46±6.05a	25.0135	38.901	22.839	28.92±8.71a	0	0	0	0.00±0.00b	0	0	0	0.00±0.00b
47.635	Octadecanoic acid, ethyl ester	M77	3.44411	4.9574	2.8086	3.74±1.10a	0	0	0	0.00±0.00b	0	0	0	0.00±0.00b	0	0	0	0.00±0.00b	0	0	0	0.00±0.00b	0	0	0	0.00±0.00b
52.162	Squalene	M78	36.8062	28.3239	38.2514	34.46±5.36a	0	0	0	0.00±0.00b	34.868	36.0132	26.9303	32.60±4.95a	0	0	0	0.00±0.00b	0	0	0	0.00±0.00b	0	0	0	0.00±0.00b

## Sheet: Table S2
volatiles	CK-1	CK-2	CK-3	mean±SD	AN25-1	AN25-2	AN25-3	mean±SD	AN30-1	AN30-2	AN30-3	mean±SD	AN37-1	AN37-2	AN37-3	mean±SD	AN40-1	AN40-2	AN40-3	mean±SD	AN45-1	AN45-2	AN45-3	mean±SD
5-Hepten-2-one, 6-methyl-	61.2567	111.73	108.852	93.95±28.35c	227.571	127.949	159.118	171.55±50.96b	282.154	197.81	216.683	232.22±44.27b	524.253	421.695	522.081	489.34±58.60a	489.606	453.642	449.435	464.23±22.08a	92.8876	54.6071	60.7702	69.42±20.55c
Naphthalene	576.673	776.327	945.056	766.02±184.41bc	970.14	635.501	1740.54	1115.39±566.66ab	1128.17	761.453	891.116	926.91±185.96bc	1739.78	1789.88	1213.42	1581.03±319.34a	984.096	737.331	1072.28	931.24±173.62bc	380.8	400.934	488.203	423.31±57.09c
1-Cyclohexene-1-carboxaldehyde, 2,6,6-trimethyl-	62.9473	105.149	101.198	89.76±23.31b	25.9915	15.0815	27.4246	22.83±6.75d	71.5479	58.2567	49.244	59.68±11.22c	113.483	144.208	113.708	123.80±17.67a	58.7044	49.5642	48.7394	52.34±5.53c	54.13	43.1285	63.7937	53.68±10.34c
Linalool	143.682	187.729	178.827	170.08±23.29b	156.833	162.313	164.874	161.34±4.11bc	131.344	83.756	107.852	107.65±23.79d	459.386	492.479	436.784	462.88±28.01a	127.22	132.341	144.439	134.67±8.84cd	114.966	121.034	135.265	123.75±10.42d
2(4H)-Benzofuranone, 5,6,7,7a-tetrahydro-4,4,7a-trimethyl-, (R)-	335.477	463.227	539.656	446.12±103.16ab	320.654	216.979	358.267	298.63±73.17cd	399.592	348.183	313.322	353.70±43.40bc	263.646	208.174	272.883	248.23±35.00cd	191.709	173.429	167.954	177.70±12.44d	520.783	490.477	682.792	564.68±103.40a
Styrene	77.7129	95.2267	94.9154	89.29±10.02ab	85.4281	58.8785	102.964	82.42±22.20b	92.2365	68.2588	67.8179	76.10±13.97b	131.619	149.054	85.1672	121.95±33.02a	96.6007	70.3315	74.8361	80.59±14.05b	10.0787	15.6927	15.8863	13.89±3.30c
D-Limonene	7.47274	11.1614	11.285	9.97±2.17d	236.618	171.088	307.472	238.39±68.21a	179.661	107.172	153.732	146.86±36.73b	334.21	265.924	272.639	290.92±37.64a	228.256	228.915	242.842	233.34±8.24a	74.6982	89.8393	66.3605	76.97±11.90c
α-Ionone	38.9104	48.8058	60.4355	49.38±10.77d	325.51	234.713	420.432	326.89±92.87bc	375.807	307.058	382.059	354.97±41.61b	394.031	623.719	549.469	522.41±117.21a	249.065	245.083	223.418	239.19±13.80bc	212.694	172.232	241.838	208.92±34.96c
Methyl salicylate	703.035	1129.13	992.688	941.62±217.59a	59.4835	117.199	120.44	99.04±34.30c	69.173	140.427	61.6624	90.42±43.47c	106.674	330.09	83.9651	173.58±136.02c	80.3711	180.245	90.1696	116.93±55.05c	505.003	583.487	654.795	581.10±74.92b
α-Terpineol	105.437	119.384	117.974	114.26±7.68bc	105.306	64.0757	89.4502	86.28±20.80cd	98.816	66.0409	76.2638	80.37±16.77d	141.861	197.212	161.806	166.96±28.03a	144.921	133.309	134.775	137.67±6.32ab	143.039	125.465	163.152	143.89±18.86ab

## Sheet: Table S3
volatiles	VIP values	code	CK	AN25	AN30	AN37	AN40	AN45
Benzaldehyde	2.26742	A1	937.041	1311.98	0	2069.6	1506.48	403.374
5,9-Undecadien-2-one, 6,10-dimethyl-, (E)-	2.05736	A2	80.1508	162.413	49.9786	0	49.2177	924.009
Methyl salicylate	2.05383	A3	941.617	99.0409	90.4209	173.576	116.929	581.095
Caffeine	1.97952	A4	120.834	166.519	1013.14	294.41	0	51.9431
1-Hexanol, 2-ethyl-	1.77193	A5	121.373	223.025	0	0	0	28.9901
Naphthalene	1.72901	A6	766.019	1115.39	926.913	1581.03	931.237	423.312
Isophorone	1.61086	A7	426.938	0	0	0	0	0
2-Pentadecanone, 6,10,14-trimethyl-	1.49688	A8	126.319	43.9395	190.793	300.52	0	191.394
5-Hepten-2-one, 6-methyl-	1.48782	A9	93.9463	171.546	232.216	489.343	464.227	69.4217
Hexadecanoic acid, ethyl ester	1.45016	A10	33.5961	77.8203	514.391	232.467	0	4.14582
1-Octen-3-ol	1.42871	A11	158.808	0	461.698	0	0	0
trans-Linalool oxide (furanoid)	1.3515	A12	104.189	60.2769	431.151	0	155.962	39.8398
2H-Pyran-3-ol, 6-ethenyltetrahydro-2,2,6-trimethyl-（Linalool oxide (pyranoid)）	1.34503	A13	14.1532	0	39.9949	344.29	0	0
Linalool	1.28375	A14	170.079	161.34	107.651	462.883	134.667	123.755
Hexanal	1.26578	A15	73.8132	105.82	30.5023	0	223.316	19.4464
α-Ionone	1.24119	A16	49.3839	326.885	354.975	522.406	239.189	208.921
2-Furanmethanol, 5-ethenyltetrahydro-α,α,5-trimethyl-, cis-	1.23479	A17	100.025	0	52.5947	0	154.828	41.151
Nonanal	1.19058	A18	180.385	108.634	149.875	221.478	292.516	0
2,6-Octadien-1-ol, 3,7-dimethyl-, (Z)-	1.1885	A19	19.3436	108.675	0	0	0	46.9266
3,5-Octadien-2-one, (E,E)-	1.17463	A20	0	0	0	0	0	250.244
2(4H)-Benzofuranone, 5,6,7,7a-tetrahydro-4,4,7a-trimethyl-, (R)-	1.14183	A21	446.12	298.634	353.699	248.234	177.697	564.684
Decanal	1.11986	A22	169.207	0	0	125.127	82.8701	0
1-Propanone, 1-phenyl	1.10512	A23	23.522	0	0	0	0	236.539
Phenylethyl Alcohol	1.09327	A24	199.675	0	0	0	0	0
Ethanol, 2-(2-ethoxyethoxy)-	1.0866	A25	0	0	294.003	0	0	0
Heptanal	1.06933	A26	150.084	69.5785	0	53.3517	0	0
Benzene, 1,3-dimethyl	1.06056	A27	89.4488	0	0	0	121.271	0
Hexadecanoic acid, methyl ester	1.02574	A28	38.5864	97.3192	127.813	200.587	0	18.7606

## Sheet: Table S4
volatiles	odor description	OT (μg/kg)	rOAVs
			CK	AN25	AN30	AN37	AN40	AN45
Benzaldehyde	almond-like	24	39.04	54.67	0	86.23	62.77	16.81
Methyl salicylate	Peppermint, minty, fresh, sweet	40	23.54	2.48	2.26	4.34	2.92	14.53
Naphthalene	Smoky	50	15.32	22.31	18.54	31.62	18.62	8.47
Isophorone	Woody,green,fruity	200	2.13	0	0	0	0	0
5-Hepten-2-one, 6-methyl-	fatty, green, citrus-like	68	1.38	2.52	3.41	7.2	6.83	1.02
1-Octen-3-ol	Earthy, vegetative-like, fungal	1	158.81	0	461.7	0	0	0
trans-Linalool oxide (furanoid)	Sweet, floral, creamy	190	0.55	0.32	2.27	0	0.82	0.21
Linalool	Floral	5	34.02	32.27	21.53	92.58	26.93	24.75
Hexanal	Grassy, green, fresh, fatty	4.5	16.4	23.52	6.78	0	49.63	4.32
α-Ionone	violet-like	3.78	13.06	86.48	93.91	138.2	63.28	55.27
2-Furanmethanol, 5-ethenyltetrahydro-α,α,5-trimethyl-, cis-	Floral	6	16.67	0	8.77	0	25.8	6.86
Nonanal	Floral, green, lemon-like	1.1	163.99	98.76	136.25	201.34	265.92	0
2,6-Octadien-1-ol, 3,7-dimethyl-, (Z)-	Floral, fresh, citrus	49	0.39	2.22	0	0	0	0.96
3,5-Octadien-2-one, (E,E)-	Creamy,fruity	100	0	0	0	0	0	2.5
Decanal	Citrus, fatty, green	3	56.4	0	0	41.71	27.62	0
Ethanol, 2-(2-ethoxyethoxy)-	Mild, pleasant	1.09	0	0	269.73	0	0	0
Heptanal	rotten leave, apple-like bitter	2.8	53.6	24.85	0	19.05	0	0
Benzene, 1,3-dimethyl	Sweet, pungent	110	0.81	0	0	0	1.1	0

## Sheet: Table S5
COMPOUND	Mode	Index	Compounds	Class I	Formula	RT (min)	CAS	CK-1	CK-2	CK-3	AN25-1	AN25-2	AN25-3	AN30-1	AN30-2	AN30-3	AN37-1	AN37-2	AN37-3	AN45-1	AN45-2	AN45-3
compound-1	T3_positive	MW0111922	2,2,6,7-Tetramethylbicyclo[4.3.0]nona-1(9),4-diene-7,8-diol	Alcohol and amines	C13H20O2	6.2663	99901-24-3	276103	234460	231084	417419	184834	408106	520798	241661	477056	417482	194777	431812	245818	219346	322921
compound-11	T3_positive	MW0063839	3-[(2S)-1-hydroxy-2-[(1S,2S,6R)-2-[(E)-3-hydroxy-2-[(2R,3R,6S)-6-[(E,3S)-3-[(2R,3S,5R)-5-[(1S)-1-methoxyethyl]-3-methyloxolan-2-yl]but-1-enyl]-3-methyloxan-2-yl]prop-1-enyl]-6-methylcyclohexyl]propylidene]oxolane-2,4-dione	Alcohol and amines	C35H54O8	8.0142	75139-06-9	649.66	5889.18	4633.61	45928.1	48084.7	55642.1	65271.8	86408	63270.5	37228.4	40656.9	57388.3	5278.22	1427.44	680.48
compound-18	T3_positive	MW0014675	5alpha-Androstan-3beta-ol	Alcohol and amines	C19H32O	5.6031	1224-92-6	1388.73	832.86	1649.85	17742.8	16161.5	18274.7	12951.5	5956.11	8057.19	6096.69	7456.35	5972.96	1333.81	962.66	849.98
compound-25	T3_positive	MW0063766	alpha-Terpineol	Alcohol and amines	C10H18O	5.0601	98-55-5 | 8000-41-7 | 8006-39-1 | 68797-63-7 | 22347-88-2	46259	47506.1	44536.4	60761.2	54778.8	45730	60513.3	67764.5	58176.4	42953.3	41394.1	50388.1	48479.8	55681.7	75146.7
compound-43	T3_positive	MW0104981	3-Amino-N-(4-fluoro-2-methylphenyl)propanamide	Alcohol and amines	C10H13FN2O	3.4168	953891-00-4	53547.7	56969.8	62130.8	28623.2	21317.4	34954	28845.8	33039.9	30241.2	36980.3	32120.2	21393.6	50046.2	65963.8	61839.9
compound-46	T3_positive	MW0164954	Ergosta-7,25(27)-dienol	Alcohol and amines	C28H46O	8.6512	95043-18-8	65661.5	48248.4	49912.5	62985.8	78786.1	85700.1	101061	72097.2	68040.5	53101.6	104330	83820.7	76276.6	57514.2	99143.1
compound-67	T3_positive	MW0108870	N-Octadecyl-N'-propyl-sulfamide	Alcohol and amines	C21H46N2O2S	5.6755	925891-74-3	50293.7	46150.8	49194.1	27994.8	28734.9	34025.7	27486.9	28761.3	26534	34460	42681.5	32113.8	54558.8	54422.4	49079.6
compound-84	T3_positive	MW0114563	Glycogen	Alcohol and amines	C24H42O21	3.1205	9005-79-2	1179.81	432.01	828.23	3053.23	2497.65	2386.97	6186.23	4844.1	4044.7	4058.34	1453.94	3039.01	1212.45	1870.82	1216.99
compound-87	T3_positive	MW0166441	(24r)-4alpha,14alpha,24-Trimethyl-5alpha-cholesta-8,25(27)-dien-3beta-ol	Alcohol and amines	C30H50O	8.1695	89956-92-3	5146.29	2897.7	2243.08	2384.44	3013.92	6470.66	3795.21	5668.49	5125.79	5778.96	3166.56	8276.18	4884	4671.45	4244.53
compound-88	T3_positive	MW0125912	N-phenyl-4-(quinolin-2-ylmethyl)piperazine-1-carboxamide	Alcohol and amines	C21H22N4O	5.6936	898235-65-9	157521	157444	161891	218831	122578	131771	70862.7	95503.4	72278.5	80200.4	75322.2	68402.6	159920	162858	166351
compound-100	T3_positive	MW0140032	L-Citronellol	Alcohol and amines	C10H20O	7.6085	7540-51-4	2172.24	2066.06	1891.66	7102.98	5662.41	8438	4784.48	5185.74	5358.4	5648.96	5998.78	4677.8	1781.54	1021.93	1088.82
compound-117	T3_positive	MW0105337	5-Sulfamoylfuran-2-carboxamide	Alcohol and amines	C5H6N2O4S	8.8503	87299-80-7	5712.14	2772.06	5706.92	6260.84	7522.63	3645.21	13460.4	6923.94	4240.43	6076.28	7460.63	7527.88	6069.26	25203.3	6930.43
compound-123	T3_positive	MW0049022	Coriandrinonediol	Alcohol and amines	C30H50O3	8.7274	87018-23-3	2.16638e+06	1.40161e+06	833709	916691	1.36455e+06	1.90332e+06	1.25754e+06	1.07335e+06	1.05644e+06	1.14664e+06	1.80384e+06	1.63608e+06	1.15403e+06	914409	874511
compound-128	T3_positive	MW0115351	2-(2-(2-(2-Aminoethoxy)ethoxy)ethoxy)ethanol	Alcohol and amines	C8H19NO4	4.6264	86770-74-3	1120.17	2160.1	2879.19	1976.58	2796.15	3156.73	2101.25	1781.73	767.37	1416.29	1072.48	1254.73	1668.55	3561.2	828.33
compound-130	T3_positive	MW0110760	2S-Amino-4E-pentadecene-1,3R-diol	Alcohol and amines	C15H31NO2	5.8017	86555-28-4	3045.13	5665.22	3281.94	4340.35	2730.79	3499.83	3450.84	2674.76	5297.9	3049.34	5012.52	3573.4	2610.48	4284.07	4432.92
compound-138	T3_positive	MW0126642	Temozolomide	Alcohol and amines	C6H6N6O2	2.3783	85622-93-1	356289	368066	312438	260892	284641	284864	348205	821203	329056	135923	133373	141430	253452	257221	253345
compound-142	T3_positive	MW0108984	Oleoyl Ethyl Amide	Alcohol and amines	C20H38NO-	5.855	85075-82-7	5231.13	4238.26	5466.54	7120.63	8358.71	6923.13	6385.99	5166.88	5803.88	8181.4	6839.62	6720.29	4700.26	4280.91	4794.35
compound-182	T3_positive	MW0016314	Camelledionol	Alcohol and amines	C29H44O3	7.735	81426-90-6	28977.5	25793.2	13608.3	14814	30833	32358.2	38432.8	38397.5	41120.8	55299.8	49247.9	43029.6	19189.7	28629.8	18685.2
compound-185	T3_positive	MW0148678	Panthenol	Alcohol and amines	C9H19NO4	1.1498	81-13-0	2156.66	4456	5228.92	7846.62	6455.27	8112.52	6313.7	8665.24	7756.06	8307.72	8256.64	8875.67	3311.57	5299.5	4268.81
compound-190	T3_positive	MW0169791	Roxithromycin	Alcohol and amines	C41H76N2O15	5.3502	80214-83-1	4732.63	9686.53	9892.67	11778.1	11232.5	9218.91	5692.35	7411.12	8990.35	8041.26	7909.76	8466.74	12493.6	11391.1	14718
compound-202	T3_positive	MW0168443	10-Deacetyltaxol	Alcohol and amines	C45H49NO13	4.9877	78432-77-6	402576	400830	376821	336113	333194	325919	355504	348634	362960	306543	311506	306968	478479	446451	461206
compound-210	T3_positive	MW0110614	1-Amino-propan-2-ol	Alcohol and amines	C3H9NO	1.393	78-96-6	14158.4	9417.02	10772.4	14447	17749.8	16241.1	13200.6	15541.2	16946.7	17331.1	17782.2	7760.42	11515.9	9115.87	9981.38
compound-212	T3_positive	MEDP1049	2-Phenoxyethanol	Alcohol and amines	C8H10O2	4.0874	122-99-6	16953.8	7439.99	10261.7	45472.2	63389.6	52557.1	55857.6	56408.5	54173.3	25667.2	27623.1	27774	4719.74	4790.56	3682.09
compound-216	T3_positive	MW0114974	N-Acetylmannosamine	Alcohol and amines	C8H15NO6	0.8384	7772-94-3	31652.5	36002	37250.2	34052.7	32078.1	36234.9	27698.1	28450.5	21717.2	35185.5	44780.1	34982.3	32397.6	24348.5	46630.9
compound-226	T3_positive	MW0106617	Ethosuximide	Alcohol and amines	C7H11NO2	3.6441	77-67-8	7516.16	7907.69	4411.4	46332.2	44155.6	49287	58825.8	59073.3	53916.9	60514.3	52673.7	51695.9	6617.38	1668.24	1808.02
compound-227	T3_positive	MW0123043	CK1 Inhibitor	Alcohol and amines	C23H18N4O3	3.9803	301836-43-1	54474	14845.6	16964.7	143209	173776	137506	73805.3	175993	160910	78928.2	208796	88811.6	14114.2	9754.5	11293.1
compound-232	T3_positive	MW0125698	N-cyclohexyl-9H-purin-6-amine	Alcohol and amines	C11H15N5	4.8068	7674-45-5	35586	31942.7	34283	105653	81868.9	100862	79343.4	79185.7	109510	80867.2	66704.3	92678.7	31406.1	31899.7	23570.7
compound-233	T3_positive	MW0108473	N-(N-(3-carboxyoxirane-2-carbonyl)leucyl)isoamylamine	Alcohol and amines	C15H26N2O5	6.8593	76684-89-4	92249.2	94120.6	84448.3	98103.7	102712	104684	69649.5	72889.4	68820.4	83219.1	90269.5	94432.5	97920.7	94051.5	96707
compound-236	T3_positive	MW0146824	Bombykol	Alcohol and amines	C16H30O	8.7798	765-17-3 | 1002-94-4	18504.3	14431.3	11227.2	11873.8	20794	14836.5	13324.3	5021.24	7386.8	4524.99	10632.5	5314.3	16944.8	11173.4	10693.5
compound-252	T3_positive	MW0110753	tert-Butylamine	Alcohol and amines	C4H11N	0.7698	75-64-9	29438.9	30506.7	29754.7	27880.9	31040.8	23619.9	28890.2	30846.8	25523.7	31348.4	31264.5	30418	53602.9	57364.3	44890.8
compound-259	T3_positive	MW0140068	(-)-trans-Isopiperitenol	Alcohol and amines	C10H16O	4.499	74410-00-7	10380.9	9255.52	13366.1	79285.5	108037	83290.5	71360.9	77190	71517.1	34828.6	37147.9	40534.1	8166.48	5315.81	5963.34
compound-261	T3_positive	MEDL02742	Delphinidin 3-sambubioside	Alcohol and amines	C26H29O16+	2.6628	53158-73-9	503121	552815	593084	1.31474e+06	1.13435e+06	406386	1.13453e+06	539284	540665	360796	372686	358677	453082	523778	475790
compound-292	T3_positive	MW0109300	Prilocaine	Alcohol and amines	C13H20N2O	1.587	721-50-6	11528.5	4198	15408.4	29264.7	7479.58	7770.26	19066	13649.7	12326.8	14668.7	10341.5	12791.8	10149.3	13030.8	5730.65
compound-293	T3_positive	MW0115025	Oxoamide	Alcohol and amines	C10H12N2O2	3.8749	713-05-3	749.7	1909.81	3956.66	90429.3	78519.8	82157.3	73393.1	76765.3	76740.4	118480	117974	122863	1032.8	1744.42	2288.55
compound-308	T3_positive	MW0011245	(3E,5Z)-3,5-Octadien-1-ol	Alcohol and amines	C8H14O	3.7505	70664-95-8	31252.8	22830.6	28625.5	19674.6	27248.5	27291.6	32148.2	34932.7	39718.1	31804.9	48830.3	31709.6	27781.8	28091.2	24557.9
compound-313	T3_positive	MEDP0825	N-Cyclohexylformamide	Alcohol and amines	C7H13NO	4.0517	-	23322.7	25483	25209	20088.8	19817.2	20780.2	26153.2	20849	24339.2	25334.3	71922.8	28318.8	32354.9	29310.5	30010.1
compound-317	T3_positive	MW0111117	2,2,2-Trifluoro-N-(2-hydroxyethyl)acetamide	Alcohol and amines	C4H6F3NO2	0.5475	6974-29-4	4604.01	4968.13	4894.68	4909.35	3054.95	4005.92	3351.82	3177.3	3794.13	4728.35	4018.21	4289.07	5501.51	5471.74	5498.01
compound-318	T3_positive	MW0125369	N-(3-methoxyphenyl)-9H-purin-6-amine	Alcohol and amines	C12H11N5O	2.5559	6970-39-4	24947.3	25648.6	27737.1	18193	19513.7	14413.6	27715.4	29406.7	28324.8	28862.9	31879.1	26150.3	18038.3	21198.4	22742.7
compound-322	T3_positive	MW0142831	3beta-Cyclopentyl-5alpha-androstan-17beta-ol	Alcohol and amines	C24H40O	6.9119	6944-47-4	2840.86	3224.25	3123.1	3277.3	3886.6	3509.99	4701.83	4655.8	4795.92	4320.32	5513.28	5103.35	4083.15	4333.32	3238.05
compound-340	T3_positive	MEDP1139	Linoleylethanolamide	Alcohol and amines	C20H37NO2	7.383	68171-52-8	12012.1	11621.9	12033.9	15934.9	16716.1	17281.2	19281	17861.9	18460.5	13353.8	16768.3	15224.6	12076.8	12069.7	11962.4
compound-341	T3_positive	MW0109536	Rufinamide	Alcohol and amines	C10H8F2N4O	1.3246	106308-44-5	51856.2	55323.5	40873.8	16540.1	5456.26	8782.5	14539.9	19771.6	15822.2	10889.8	9659.54	7583.81	43728	49100	39584.6
compound-348	T3_negative	MW0112029	2-[4-(3-Hydroxypropyl)-2-methoxyphenoxy]-1,3-propanediol 1-glucoside	Alcohol and amines	C19H30O10	2.7943	68340-35-2	207441	206454	193251	39417	40291.8	42928.8	23619.5	25045.9	15708.6	50004.8	53981	59040.3	254875	254827	247918
compound-362	T3_positive	MEDN0241	Vitamin D3	Alcohol and amines	C27H44O	5.0966	67-97-0	44243.1	30750.3	24177	20707.5	21247	18392.8	16186.3	22203.6	23505.3	17876.6	26047.5	21529	29801.6	42093.8	34872.8
compound-366	T3_positive	MW0114824	Methanol	Alcohol and amines	CH4O	1.2724	67-56-1	820.88	1481.78	662.13	1704.41	1496.52	1279.77	2258.57	3116.99	2351.72	2009.04	2598.63	776.94	1402.52	1947.49	763.81
compound-368	T3_positive	MW0125412	N-(4-methylpyrimidin-2-yl)-1,3-benzoxazol-2-amine	Alcohol and amines	C12H10N4O	2.8578	669745-30-6	10897.1	8402.77	6078.2	8312.97	3517.37	3282.96	3283.15	7039.53	3645.15	2478.15	3688.57	5715.34	10841	11415.9	10299.5
compound-375	T3_negative	MW0117028	6-Chloro-5-methyl-1-((2-(2-methylpyrid-3-yloxy)pyrid-5-yl)carbamoyl)indoline	Alcohol and amines	C21H19ClN4O2	3.435	181632-25-7	22771.2	16149.8	23619.6	58854.2	290579	83845.7	74722.7	73644.2	56754.9	141707	128897	129896	21751.7	23533.3	11526.2
compound-378	T3_positive	MW0142814	(R)-3-Amino-1,2-propanediol	Alcohol and amines	C3H9NO2	8.5147	66211-46-9	30788.7	24311.5	27710.8	26748.3	19337.6	17502.4	15973.6	21236.3	22209.2	25573.6	19723.8	21317.9	24226	40106.9	23624.6
compound-381	T3_positive	MW0123463	Cycloheximide	Alcohol and amines	C15H23NO4	5.1877	66-81-9 | 1154-57-0	5167.43	5440.13	1849.38	7172.26	6354.53	6133.02	10506.3	6149.74	1015.17	2295.9	12520	10276.1	4479.9	4022.07	7541.72
compound-389	T3_positive	MW0013955	Allopregnane-3beta,11beta,17alpha,21-tetrol-20-one	Alcohol and amines	C21H34O5	4.7887	651-43-4	162895	154118	154435	511571	450744	494989	421179	424303	392075	325269	235268	416497	128529	142707	97043.1
compound-390	T3_positive	MW0125691	N-cyclohexyl[1]benzofuro[3,2-d]pyrimidin-4-amine	Alcohol and amines	C16H17N3O	2.0347	65023-80-5	2118.2	1192.6	2087.97	4010.67	3144.74	2629.5	2158.52	3590.01	2966.51	1649.82	941.38	4745.5	997.43	702.97	1411.04
compound-393	T3_positive	MW0109516	R-1 Methanandamide Phosphate	Alcohol and amines	C23H40NO5P	4.3546	649569-33-5	102502	106644	144703	155744	133567	124961	96111.9	109160	111183	99401.7	115024	106330	41881	45650.4	51219.9
compound-397	T3_positive	ZINC31160548	Betulalbuside A	Alcohol and amines	C16H28O7	3.9624	64776-96-1	978706	893401	970621	492137	486182	488878	432653	436955	405301	628825	650842	682800	1.10052e+06	1.01506e+06	1.04618e+06
compound-398	T3_positive	MW0054411	8a-(Hydroxymethyl)-4,4,6a,6b,11,11,14b-heptamethyl-1,2,3,4a,5,6,7,8,9,10,12,12a,14,14a-tetradecahydropicene-3,8-diol	Alcohol and amines	C30H50O3	5.5127	465-94-1	66700.5	60597.4	71155.4	18403	19255.1	25739.8	10587.1	15223.9	11254.3	28959.4	25923.2	25877.1	78137.7	88796.3	77329.9
compound-401	T3_negative	MW0109039	Pantethine	Alcohol and amines	C22H42N4O8S2	4.4418	16816-67-4	34171.8	13445.2	25172.6	181089	267992	230112	191493	241404	184402	150350	269258	272432	12270.5	6891.53	13950.4
compound-409	T3_positive	MW0125487	2,2'-(Ethane-1,2-diylbis(oxy))bis(isoindoline-1,3-dione)	Alcohol and amines	C18H12N2O6	0.7187	6437-67-8	630237	292484	301349	384021	90779.7	353408	289774	405164	11526.4	183008	71885.4	107405	300236	248734	249932
compound-411	T3_positive	MW0013350	27-Norcholestanehexol	Alcohol and amines	C26H46O6	6.8087	91999-66-5	16099.3	14987.3	11661.7	58204.1	62309.5	52249.6	77993.8	90068.6	82674.4	62557.5	68840.8	69417.9	25635.7	21167.8	16975.5
compound-421	T3_positive	MW0114413	Ethanol	Alcohol and amines	C2H6O	1.7117	64-17-5	2618.39	2850.47	1796.25	2399.02	648.92	1250.53	686.62	1082.92	699.04	1158.14	899.6	1133.75	2610.8	3110.48	1569.33
compound-422	T3_positive	MEDP0129	Phenethylamine	Alcohol and amines	C8H11N	2.117	64-04-0	30088.2	21932.2	24827.4	19877.8	21760.2	22148.7	22027.5	19721.5	21310.5	23464.7	24345.3	20952.4	21254.3	31884.8	21486.3
compound-426	T3_positive	MW0154058	N-(3-(3-Pyridinyl)-5-fluorophenyl)-5-methoxy-6-(trifluoromethyl)indoline-1-carboxamide	Alcohol and amines	C22H17F4N3O2	3.1205	181629-93-6	22565.7	23131.8	80086.7	736086	796316	778657	516828	573763	546879	1.3157e+06	1.45407e+06	1.41e+06	26796.9	32254.4	27509.6
compound-431	T3_positive	MW0104853	2-Thiophenesulfonamide	Alcohol and amines	C4H5NO2S2	1.8735	6339-87-3	3903.89	1411.35	1386.86	6476.99	2049.71	2316.45	465.64	560.17	1246.77	3657.45	2048.65	2619.74	430.59	696.01	610
compound-442	T3_positive	MW0011188	(3beta,24xi)-Cycloart-25-ene-3,24,27-triol	Alcohol and amines	C30H50O3	8.4099	-	8626.02	7093.74	8056.02	21248.7	33037.1	29062.3	21479.8	19707.1	19807.3	24300.5	40699.7	35489.5	7554.8	5928.84	4547.39
compound-443	T3_negative	MW0122727	Acetazolamide	Alcohol and amines	C4H6N4O3S2	2.1751	59-66-5	14477.4	15461.8	15275.1	41011.6	41238.4	42635.1	45504.7	48216.6	39626.1	170756	164846	173594	28596.9	27559.3	30069.4
compound-462	T3_positive	MW0006930	Dopamine	Alcohol and amines	C8H11NO2	2.0531	62-31-7	22999	24843.8	21637.8	18950.1	16924.2	14495.6	20930.8	15716.4	18881.4	17415.5	15731.4	13934.7	34251.5	19284.6	17955.5
compound-465	T3_positive	MEDP0541	δ-Valerolactam	Alcohol and amines	C5H9NO	2.2348	675-20-7	21507.1	23431	19364.5	33112.5	36101.7	31965.1	25768.9	22770.7	24919.8	97799.5	102181	97882.7	18473	19625.3	19531.5
compound-472	T3_positive	MW0053841	Lupene triol	Alcohol and amines	C30H50O3	6.6	61229-18-3	1.80742e+06	2.36662e+06	1.61483e+06	1731320	2.62309e+06	1.83833e+06	2.97262e+06	3.7394e+06	7.24003e+06	3.40054e+06	3.19876e+06	3.79242e+06	4.6949e+06	3.80734e+06	2.33977e+06
compound-484	T3_positive	MW0117549	2-(4,4-Difluoropiperidin-1-yl)ethanamine	Alcohol and amines	C7H14F2N2	0.8384	605659-03-8	1554.06	1458	2217.53	6921.44	9417.24	5495.06	6018.42	6264.04	5391.32	5365.02	3223.97	3403.34	2865.36	3828.62	4043.93
compound-497	T3_positive	MW0015057	(Z)-6-methyl-2-methylideneoct-6-ene-1,3,8-triol	Alcohol and amines	C10H18O3	3.4692	139051-31-3	8965.24	16370.6	18127.2	2807.62	3137.63	1730.09	5065.43	4564.19	5687.5	6330.39	9750.87	15158.4	7781.28	10226.7	18225.6
compound-502	T3_positive	MW0014465	4-Hydroxyestradiol	Alcohol and amines	C18H24O3	6.5301	5976-61-4	39507.2	33206.2	35496.5	169890	162248	155592	125687	116564	122372	71142.9	74547.5	71942.8	59742.4	42079.4	58649.6
compound-526	T3_positive	MW0054412	Loteprednol	Alcohol and amines	C21H27ClO5	4.3903	82034-46-6	1105.29	292.66	652.08	12817.6	13180.7	12705.3	14948.5	15788.3	15821.8	14644.4	13275.4	13262.3	213.81	408.56	1337.56
compound-539	T3_positive	MW0168484	Ethanolamine	Alcohol and amines	C2H7NO	1.2901	141-43-5	52103.3	46451.3	46628.1	5638.05	11880.3	4310.51	5321.45	7795.57	6989.83	5547.86	1706.95	5606.41	44792.9	45870.6	41662.2
compound-544	T3_positive	MW0011614	[(4R)-4-(prop-1-en-2-yl)cyclohex-1-en-1-yl]methanol	Alcohol and amines	C10H16O	3.1383	57717-97-2	9057.75	17526.9	13845.4	14478.6	22760.3	32847.7	34605.5	31888.1	38298.2	29424.9	48095.4	33060.8	12826.8	11929.8	11038.9
compound-545	T3_positive	MW0142120	(1S,3R,4Z,8Z,12S,13Z)-1,5,9-trimethyl-12-propan-2-ylcyclotetradeca-4,8,13-triene-1,3-diol	Alcohol and amines	C20H34O2	3.998	57605-80-8	90111.3	74133.2	71363.9	37838.2	55154.8	51894.7	185006	56851.8	52671.1	51840.2	48108.5	55760.1	84021.9	80132.5	79914.2
compound-554	T3_positive	MW0111350	Alpha-Linolenoyl ethanolamide	Alcohol and amines	C20H35NO2	7.1024	57086-93-8	3065.66	3166.38	3159.03	3960.83	4051.95	2738.75	5415.25	4428.35	4443.85	2247.89	4024.95	2779.81	3495.75	3523.96	3612.93
compound-556	T3_negative	MW0015106	7(14)-Bisabolene-2,3,10,11-tetrol	Alcohol and amines	C15H28O4	4.8589	122470-42-2	20338.6	21233.7	19711.4	6231.83	7976.93	12420.1	8818.97	11719.3	9745.38	5953.26	5810.81	6396.12	21132.5	22854.1	22750
compound-558	T3_positive	MW0141842	1-Tert-butoxy-2-propanol	Alcohol and amines	C7H16O2	3.7683	57018-52-7	18691.3	17751.2	18023.5	31088.2	31977.7	31830.8	38855.6	39327.2	37220.6	36449.9	29730.9	34988.7	12938	16600.3	10202.3
compound-561	T3_positive	MW0011439	(6E)-heptadeca-6,16-diene-1,2,4-triol	Alcohol and amines	C17H32O3	6.3741	-	1188.96	1232.18	1490.01	9856.46	6812.33	7278.63	3793.71	2778.44	4775.54	3677.41	3289.97	1991.71	1026.1	558.69	1739.62
compound-562	T3_positive	MW0115178	Propylene glycol	Alcohol and amines	C3H8O2	2.0347	57-55-6 | 123120-98-9 | 4254-16-4	14034.3	10888.5	17940.7	40092.5	38004.6	22199	18313.2	42357.2	22358.4	23583.2	17248.3	26673.8	14140.8	7070.27	10826
compound-567	T3_positive	MW0102864	(3E,6Z)-3,6-Nonadien-1-ol	Alcohol and amines	C9H16O	4.7344	56805-23-3	34336.8	27492.4	23314.2	19986.3	16619.8	16379	18265.8	22502.8	19135.2	19264.1	22396.2	16012.4	27137.7	32086.8	28420.2
compound-579	T3_positive	MADP0489	Heptethylene glycol	Alcohol and amines	C14H30O8	2.8936	5617-32-3	3647.95	3851.13	2820.73	883.93	11754.3	4308.15	2196.82	5282.66	3539.12	4672.68	4333.39	5161.21	2769.3	14670	4753.09
compound-587	T3_negative	MW0123060	8-Chloro-1-(2,4-dichlorophenyl)-1,4,5,6-tetrahydro-N-1-piperidinyl-benzo[6,7]cyclohepta[1,2-c]pyrazole-3-carboxamide	Alcohol and amines	C24H23Cl3N4O	3.6029	494844-07-4	116693	135333	156482	411050	710858	373362	291187	404318	296613	326382	397760	590270	113721	66092.4	94426.4
compound-594	T3_positive	MW0111211	Nitroguanidine	Alcohol and amines	CH4N4O2	0.5475	556-88-7	44264.7	44761.3	45483.7	45353.1	43862	43814.1	38103.8	40909.2	46499.8	44363.3	47439.4	44343.5	42420.8	42843.4	45354.9
compound-597	T3_positive	ZINC33753930	N-[(4-amino-2-methylpyrimidin-5-yl)methyl]-N-[(Z)-5-hydroxy-3-(prop-2-enyldisulfanyl)pent-2-en-2-yl]formamide	Alcohol and amines	C15H22N4O2S2	0.7698	554-44-9	26069.5	14856.6	14490.5	18071.6	25649.4	24549.8	26229	24785.1	22916.3	35586.6	29319.3	22695.5	13543.6	12702.3	14936.5
compound-618	T3_positive	MW0052640	Erythrodiol	Alcohol and amines	C30H50O2	6.5824	545-48-2	11777.9	32086.2	39412	56616.3	58249.4	74669	250931	57390.6	81865.5	71219.8	2710.73	63956.7	81340.9	75927.2	90174.6
compound-619	T3_positive	MW0103054	Uvaol	Alcohol and amines	C30H50O2	8.1869	545-46-0	133475	137302	113901	128405	132651	166545	157372	165715	148499	153392	181814	219926	147176	121892	117745
compound-632	T3_positive	MW0049235	Desogestrel	Alcohol and amines	C22H30O	7.6297	54024-22-5	1306.2	901.8	611.5	2016.76	2311.9	2237.28	2699.61	2466.04	4583.32	3036.28	3625.37	1396.95	948.61	798	803.07
compound-634	T3_positive	MW0015124	7,8-Dehydro-3,4-dihydro-beta-ionol	Alcohol and amines	C13H22O	5.6031	57069-86-0	654.56	734.36	2845.1	8468.9	8377.36	9104.83	31459.5	10113.1	9405.75	5815.59	6242.45	6126.82	494.55	2498.76	3179.59
compound-639	T3_positive	MW0140222	(-)-Neoisodihydrocarveol	Alcohol and amines	C10H18O	4.7526	53796-80-8	7188.77	9572.69	6677.99	12177.3	10361.1	13470.8	13662.1	12969.6	13253.7	13732.2	15161.3	8531.74	8122.73	6189.63	6718.42
compound-644	T3_positive	MW0014514	4-Isopropylbenzyl alcohol	Alcohol and amines	C10H14O	3.8924	536-60-7	59220.8	78583.2	62474.7	37710.4	37190.8	58073.3	69438.5	52685.8	57949.2	55570.3	214586	28725	78445.8	51442	73191.6
compound-645	T3_positive	MEDP1796	Perillyl alcohol	Alcohol and amines	C10H16O	4.4083	536-59-4	19603.7	21305.2	43870.2	30609.9	38408.1	35937.2	35815.9	36575.4	26963.5	23610.2	44173.9	27761.7	40245	21551.9	44002.8
compound-647	T3_positive	MW0118875	Pyridine-2-carbothioamide	Alcohol and amines	C6H6N2S	1.8826	5346-38-3	50909.3	46255.4	44256.9	97707.2	77034.4	97074.5	65153	72667.5	106843	104259	107037	90489.5	45811	43381.6	52108.9
compound-654	T3_positive	MW0016316	Camelliagenin A	Alcohol and amines	C30H50O4	5.6574	53227-91-1	75011.5	76051.6	83274.1	46233.9	39231	40845.6	41619	98223.8	87603.6	47774.9	52473.9	48516.9	62735.2	155615	63192.7
compound-673	T3_positive	MW0127211	2-(Methylthio)ethanol	Alcohol and amines	C3H8OS	0.5623	5271-38-5	147177	129233	161593	130666	85780.4	99254.7	108681	122870	126645	101459	106606	94495.9	151680	179665	153595
compound-675	T3_positive	MW0169361	Kirenol	Alcohol and amines	C20H34O4	7.33	52659-56-0	7423.48	9352.51	8666.2	34006.4	27075.7	22656.9	5575.56	14888.8	8422.65	14336.9	11027.8	47465.3	7619.3	10069.2	7994.02
compound-680	T3_positive	MW0011290	(3xi,16xi,21xi)-12-Ursene-3,16,21-triol	Alcohol and amines	C30H50O3	6.8593	52084-05-6	222600	174431	185549	302511	441783	451724	508416	606549	342646	404894	546550	1.03074e+06	360783	334596	377726
compound-700	T3_positive	MW0143396	4-Methylburimamide	Alcohol and amines	C10H18N4S	1.3586	51264-00-7	4894.3	1680.91	4422.46	2828.9	2249.57	2510.42	2781.5	2598.34	2635.83	3495.32	2815.03	3822.39	1232.22	1973.7	4314.51
compound-701	T3_positive	MW0062101	Plumieride	Alcohol and amines	C21H26O12	2.1079	511-89-7	317707	327936	295886	78644.4	104617	65827.6	280480	305306	185482	95073.6	92044.9	92240.9	132734	220265	190734
compound-703	T3_positive	MW0152710	Lipomycin	Alcohol and amines	C32H45NO9	5.3685	51053-40-8	1.68656e+06	1.71112e+06	1830509	978621	974529	990145	642642	382388	874627	604318	670621	665602	1.56715e+06	1.61994e+06	1.60441e+06
compound-713	T3_positive	MEDP1197	Hypotaurocyamine	Alcohol and amines	C3H9N3O2S	1.6582	1119-54-6	199290	193235	225323	22076.1	25944.8	30457.4	18030.3	19503.5	16711.8	24160.7	23656.6	24116.7	280935	295805	294629
compound-720	T3_positive	MW0124689	Lipoamide	Alcohol and amines	C8H15NOS2	4.5172	940-69-2	11398.3	22809.5	21094.1	35418.3	33331.4	35273.1	46312.9	43309.5	41474.8	64389.7	60586.6	56481.1	10894.2	22049	23142.5
compound-723	T3_positive	MW0156098	1,3-Propanediol	Alcohol and amines	C3H8O2	1.6049	504-63-2 | 345260-48-2	4631.13	5286.08	4321.29	5558.5	5716.64	5975	2839.61	5279.73	2876.53	2226.58	1711.95	1280.87	2344.21	2334.24	2336.62
compound-728	T3_positive	MW0111266	Proguanil	Alcohol and amines	C11H16ClN5	3.5044	500-92-5	35493.4	32690.8	35362.1	44811	42657.2	48630.7	43531.1	42366.1	31433.5	33811.8	33498.5	35138.1	32901	31962.1	26439.6
compound-745	T3_positive	MW0116326	1-(2-Fluorophenyl)piperidin-4-amine	Alcohol and amines	C11H15FN2	5.5222	494861-66-4	6700.76	11279.3	13560.5	21593	15981.4	19316.6	13550.8	23501.4	16039	22012.4	14343.8	13242.1	48954.1	11703.3	21252
compound-746	T3_positive	MW0110756	2-phenyl-N-4-pyridinylcyclopropanecarboxamide	Alcohol and amines	C15H14N2O	0.5475	494842-46-5	7608.92	7841.8	8399.86	8267.14	4900.01	6335.74	6689.42	6778.8	6949.38	6068.2	5352.95	5002.72	10731.1	10901.5	8364.92
compound-759	T3_positive	MW0114734	L-Iditol	Alcohol and amines	C6H14O6	2.2348	488-45-9	25307	29115.2	24839	8272.06	8326.58	6681.13	17586.3	14702.7	18282.8	20069.9	18960.3	19127.3	29051	30654.3	29069.7
compound-773	T3_positive	MW0112099	2-Butyne-1,4-diol	Alcohol and amines	C4H6O2	0.8039	-	14511.5	15946.4	13069.4	7560.66	3400.38	3087.09	5501.12	3543.53	6786.41	1625.46	1874.94	3333.85	19104.2	23187.2	24431.9
compound-784	T3_positive	MW0016178	Betulin	Alcohol and amines	C30H50O2	7.5732	473-98-3	31538.3	44239.6	18500.9	51586.2	57680.8	61953.5	66782.9	43495.5	55940.3	88455.1	69825.1	87473.5	55573.9	52057.4	41469.6
compound-786	T3_positive	MW0130921	N-(3-methoxyphenyl)-4-chlorocinnamanilide	Alcohol and amines	C16H14ClNO2	2.0531	472981-92-3	14780.7	18882.5	14362.4	29411.5	47060.1	29629.5	18625.7	32055.4	27008.5	25570.1	19962.3	23248.2	21983.9	20942	22748.2
compound-791	T3_positive	MW0111094	Methylguanidine	Alcohol and amines	C2H7N3	0.5304	471-29-4	73773.2	65651.7	79332.4	58697.7	45129.7	51071.6	60491.2	61246.8	70788.9	57606.6	51970.5	48399.6	75791.6	80018.6	80625
compound-823	T3_positive	MW0160876	Methanediol, 2-furanyl-	Alcohol and amines	C5H6O3	8.9385	4412-89-9	3254.79	3577.55	4097.92	2897.49	2842.17	3146.61	3402.67	7713.19	2943.32	2397.6	2749.38	1983.87	3292.13	2075.74	2446.1
compound-824	T3_positive	MW0137676	Cinnamyl alcohol	Alcohol and amines	C9H10O	4.0874	4407-36-7	14466	27562.4	14712.6	5658.18	8658.42	14996.4	16625	48919.8	10112.9	12369.3	12365.2	9386.82	30531.1	18184.4	24838.4
compound-825	T3_positive	MW0125460	N-(benzenesulfonyl)-2-[4-(4,9-diethoxy-3-oxo-1H-benzo[f]isoindol-2-yl)phenyl]acetamide	Alcohol and amines	C30H28N2O6S	2.8221	439288-66-1	119982	145185	124119	271897	398990	237499	194149	305105	204125	154665	208081	338935	59766.9	67593.1	33680.3
compound-826	T3_positive	FDATN00004	Afatinib	Alcohol and amines	C24H25ClFN5O3	2.3072	439081-18-2 | 850140-72-6	559804	591419	499693	435478	505637	483862	496249	476766	475742	276591	287241	261196	502179	470785	415596
compound-831	T3_positive	MW0011610	4-Hexen-1-ol, 5-methyl-2-(1-methylethenyl)-	Alcohol and amines	C10H18O	5.0966	498-16-8	17566.5	24369	23877.1	21855	17893.5	18263.6	17724.3	18578.2	19948.8	8777.62	11589.4	15804.9	18320.9	17108	15728.5
compound-834	T3_positive	MW0125292	N-(1H-benzo[d]imidazol-2-yl)-3-cyanobenzamide	Alcohol and amines	C15H10N4O	3.4692	850091-27-9	58816.5	66229.3	68303.2	114122	108708	128276	127585	125056	116896	65216.2	70654.6	59612.8	17986.8	19284.3	11409
compound-836	T3_positive	MW0142255	1,3-Benzothiazole-2-sulfonamide	Alcohol and amines	C7H6N2O2S2	9.5723	433-17-0	7430.03	8888.82	10394.3	9413.61	8826.3	12936.9	9484.76	7284.43	8192.9	8425.56	8724	5071.47	9466.4	7840.68	3352.19
compound-838	T3_positive	MW0144030	8'-apo-beta-Carotenol	Alcohol and amines	C30H42O	6.8768	43126-13-2	96747.5	87690.5	27290.2	66319	87645.8	153507	167265	203063	180412	170186	46548.8	113132	52235.7	56530.9	123214
compound-848	T3_positive	MW0011678	cis-3-Nonen-1-ol	Alcohol and amines	C9H18O	4.8068	10340-23-5	10802.2	14015.6	9109.6	59799.6	63924.6	72114.7	56511.2	57251.7	49117.2	41651.2	48509.1	40868.8	8111.74	4369.06	9917.24
compound-879	T3_positive	ZINC42877566	[(1R,3R)-1-(3-Methoxy-4-hydroxyphenethyl)-3-hydroxy-5-(3,4-dihydroxyphenyl)pentyl]beta-D-glucopyranoside	Alcohol and amines	C26H36O11	3.3906	-	39580.1	37046.2	40227.3	6443.1	2047.98	6177.57	2725.08	7661.46	3488.81	3450.98	3704.47	4481.17	28646.3	35282.1	36026.8
compound-887	T3_positive	MW0169549	Niacinamide	Alcohol and amines	C6H6N2O	1.6227	98-92-0	1.48038e+06	1.35475e+06	1.44808e+06	218948	208225	223599	445414	434795	463837	219538	232624	228777	1.60381e+06	1.67815e+06	1.6068e+06
compound-889	T3_positive	MW0159274	Validoxylamine A	Alcohol and amines	C14H25NO8	6.0777	38665-10-0 | 82309-75-9	1862.72	3630.14	3315.15	1217.27	330.32	629.84	288.85	506.54	503.4	881.59	442.69	716.48	2686.37	1965.27	1003.61
compound-911	T3_positive	MW0106406	Dichlormid	Alcohol and amines	C8H11Cl2NO	6.0331	37764-25-3	25113	24871.9	22176.7	22619.7	17444.5	21303.7	15647.8	15509	23136.3	20271.3	45659.8	26542.9	22205.8	24722.9	22319.8
compound-916	T3_negative	MW0154794	Oxaburimamide	Alcohol and amines	C8H14N4OS	2.144	-	3476.37	1479.38	1743.29	19296.9	34176.1	20355.3	36485.9	20443.7	10567.5	21547	26321.5	35776.9	2549.84	2797.56	5229.81
compound-921	T3_positive	MW0106010	Bentiromide	Alcohol and amines	C23H20N2O5	0.8212	37106-97-1	3586.54	4152.63	1471.57	12595.5	5688	4086.57	3235.73	11034.2	7443.36	5327.43	6650.49	6800.9	4521.32	4002.01	3163.84
compound-923	T3_positive	ZINC13385308	Chaetoquadrin D	Alcohol and amines	C16H19NO7S	4.7707	-	831.75	506.27	435.95	4687.6	4793.31	2869.52	2012.06	676.57	1253.49	1042.4	945.35	1294.66	406.8	3923.34	311.47
compound-925	T3_positive	MW0111122	N-(3-fluorophenyl)-1-methylpiperidin-4-amine	Alcohol and amines	C12H17FN2	0.8724	36796-55-1	542.41	1062.7	3344.28	10231.4	10702.7	6033.28	10741.7	8081.95	12305.8	9389.79	4902.39	10542.1	3147.26	2740.34	4923.71
compound-929	T3_positive	MW0125616	Neutral Red Base	Alcohol and amines	C15H16N4	0.8384	366-13-2	62018.2	125902	92384.6	51212.9	52154.6	51569.2	46561.1	45524.6	67086.4	38929.7	17514.1	52376.1	107032	118532	109799
compound-935	T3_positive	MW0143566	Cetadiol	Alcohol and amines	C19H30O2	2.2528	3642-89-5	16963.1	16692.2	11123.6	210338	232281	232089	289882	281084	288030	22368.3	20790	15549.7	4111.13	4321.68	8385.18
compound-939	T3_positive	MW0126870	N-(2-benzamido-1,3-benzothiazol-6-yl)adamantane-1-carboxamide	Alcohol and amines	C25H25N3O2S	0.8212	362003-83-6	3104.89	2361.97	5268.9	2801.05	3301.52	6858.38	7923.64	13449.8	2104.13	1032.02	7558.45	1459.54	2214.18	2887.69	2661.53
compound-942	T3_positive	MW0137551	Caffeyl alcohol	Alcohol and amines	C9H10O3	4.4627	3598-26-3 | 272785-02-1	52288.3	51004.6	58535.2	38125.6	36848.2	41212.3	34874.2	33064.4	29386.3	5716.38	9418.94	10700.9	40963.2	38432.7	42728.4
compound-947	T3_positive	MW0127536	N-[2-(dimethylamino)ethyl]-2-(phenylsulfanyl)acetamide	Alcohol and amines	C12H18N2OS	1.8825	35859-06-4	101449	98924.6	143360	71976.1	38828.5	91467.2	36553.3	44452.5	75888.6	33929.5	39407.9	48380.5	94079.1	117334	87551.9
compound-954	T3_positive	MW0119397	3-Amino-5-(3-thiophenyl)-2-thiophenecarboxamide	Alcohol and amines	C9H8N2OS2	0.5816	354812-17-2	42856.6	40607.7	48346.7	64896.5	43212.2	41311	32251.3	36906.8	35250.4	42593.8	43339.5	49892.5	46185.9	58779	43453.7
compound-955	T3_positive	MW0127259	2-(Octylthio)ethanol	Alcohol and amines	C10H22OS	6.3562	3547-33-9	36319.5	36976.1	33705.1	15180.7	33051.5	20096.2	19130.2	26194.4	20026	29366.1	22359.8	29944.4	29400.9	59670.2	41664
compound-960	T3_positive	MW0108482	(R)-tert-butyl 2-carbamoylpyrrolidine-1-carboxylate	Alcohol and amines	C10H18N2O3	0.8384	35150-07-3	8276.28	5624.4	3575.83	6913.41	4809.21	3146.5	5143.21	5505.26	4528.2	4747.57	3692.73	10408.2	9621.69	16007.5	10194.9
compound-962	T3_positive	MW0125291	N-(1h-Benzimidazol-2-Yl)-3-(4-Fluorophenyl)-1h-Pyrazole-4-Carboxamide	Alcohol and amines	C17H12FN5O	0.8384	-	7277.6	16652.3	17767.2	39166.2	36587.6	33249.6	42936.1	35493.3	36071.3	47908.4	44075.5	52786	13742	13578.8	18976.5
compound-973	T3_positive	MW0156159	Protopanaxatriol	Alcohol and amines	C30H52O4	5.1512	34080-08-5	40506.5	52053.2	31655.1	27377.4	19307.2	49906.7	39282.3	36059.5	24088.2	38674.7	1689.03	69677.7	80755.4	44446.3	43239.8
compound-974	T3_positive	MW0013707	3-(5,5,6-Trimethylbicyclo[2.2.1]hept-2-yl)cyclohexanol	Alcohol and amines	C16H28O	6.5824	3407-42-9	1174.33	817.78	2485.52	1029	1204.96	1812.29	919.91	660.87	1360.57	777.15	1815.26	1488.91	1884.13	2285.28	2451.09
compound-981	T3_positive	MW0150732	Helminthosporol	Alcohol and amines	C15H24O2	5.2243	1619-29-0	16671.3	13384.2	16399.3	117009	106432	133129	182928	174400	141603	181655	175038	165602	14354.9	32460.4	12126
compound-1000	T3_positive	MW0049082	Curcumadiol	Alcohol and amines	C15H26O2	5.0966	31946-48-2	9601.23	9639.07	7858.47	40951.1	39952	59563.4	50220.2	61185	47090.2	42005.2	48090.4	55209.8	5077	5542.04	5771.52
compound-1001	T3_negative	MW0125383	N-(3-pyridyl)-Indomethacin amide	Alcohol and amines	C24H20ClN3O3	2.2554	261766-29-4	4001.2	3909.49	3952.93	139667	96177.4	100165	76445.4	65605.3	90411.3	210747	207504	164065	7466.45	7008.09	7369.77
compound-1006	T3_positive	MW0113042	2-Amino-4-fluoro-6-phenoxypyrimidine	Alcohol and amines	C10H8FN3O	2.1988	314029-36-2 | 214029-26-2	2.22824e+06	2.17405e+06	2.23681e+06	2.05174e+06	2.02081e+06	2.02904e+06	1.93511e+06	1.90086e+06	1.9009e+06	1.85098e+06	1.93716e+06	1.91545e+06	2.06256e+06	2.06418e+06	2089882
compound-1017	T3_positive	MW0124805	N-(3-(9H-carbazol-9-yl)-2-hydroxypropyl)-N-(furan-2-ylmethyl)methanesulfonamide	Alcohol and amines	C21H22N2O4S	0.8384	309928-48-1	3948.96	6276.34	4184.79	11745.6	19412.7	10576.4	15116	10543.8	15307.6	1295.55	2805.3	7545.27	3236.06	2471.2	4128.5
compound-1030	T3_positive	MW0125540	N-[2-(1H-1,3-benzodiazol-2-yl)ethyl]-3-methylbenzamide	Alcohol and amines	C17H17N3O	2.325	303991-77-7	60492.5	53215.5	58152.2	22929.3	42162.6	32194.9	26132.3	17984.1	8154.6	27831.5	13696.3	28789.5	37098	47596	13435.9
compound-1042	T3_positive	MW0125374	N-(3-methylphenyl)quinazolin-4-amine	Alcohol and amines	C15H13N3	3.1383	-	1117.86	1695.85	1107.02	5161.5	7901.93	7392.05	11827.4	17680.8	14829.8	18833.8	29542.3	9127.63	1108.33	789.62	1528.02
compound-1052	T3_negative	MW0125394	N-(4-Acetamidophenyl)indomethacin Amide	Alcohol and amines	C27H24ClN3O4	3.9212	261766-23-8	125860	113205	127220	15118.5	36980.1	13612.4	20229.3	23566.3	8250.27	70171.2	71953	24786.1	123599	115529	159640
compound-1076	T3_positive	MW0110549	(R)-(-)-1-Amino-2-propanol	Alcohol and amines	C3H9NO	1.7117	2799-16-8	2169.05	3010.38	2186.06	3685.1	3538.25	3704.16	6656.59	5903.97	5355.64	6696.82	6123.65	8636.21	2371.22	3554.04	2677.86
compound-1088	T3_positive	MW0161369	Sorbitan	Alcohol and amines	C6H12O5	1.6938	27299-12-3 | 100402-56-0 | 12441-09-7 | 28218-56-6	1166.35	1267.85	1457.42	8246.14	12602.5	9631.78	348.12	532.4	1691.06	1631.88	1037.5	744.82	663.27	965.73	811.2
compound-1092	T3_negative	MW0010241	Methsuximide	Alcohol and amines	C12H13NO2	3.4448	77-41-8	7511.77	9555.67	13079	71604.9	66271.9	72080.5	73859.3	77368.7	80277.6	188704	183763	178695	4712.22	10107	25847.8
compound-1096	T3_positive	MW0154121	N,N-Dimethyl-p-phenylenediamine	Alcohol and amines	C8H12N2	0.7698	-	34094.4	37591.9	33997.5	98050.1	360487	305394	360616	213819	327562	370005	412872	172721	14126.9	1810.17	23067.9
compound-1103	T3_positive	MW0114411	(9S)-9-Amino-9-deoxoerythromycin	Alcohol and amines	C37H70N2O12	6.3025	26116-56-3	18337.4	33800.9	27095	13845	16793.7	19469.2	20885.1	18079.2	17817.2	33471.8	25947.6	23659	36661.6	35479.9	38913.2
compound-1105	T3_negative	MW0108425	ethyl (E,4S)-4-[[3-hydroxy-2-[[(2S)-2-[(3-hydroxy-2-methylbenzoyl)amino]-3-methylbutanoyl]amino]propanoyl]amino]-6-methylhept-2-enoate	Alcohol and amines	C26H39N3O7	8.9524	-	6217.58	12517.4	18281.9	18803.1	21659.7	14309.2	12312.4	12072.1	10341.7	8509.88	6599.21	11873.5	9802.29	9898.43	3923.38
compound-1107	T3_positive	MW0012737	19-Nor-5-androstenediol	Alcohol and amines	C18H28O2	5.5488	25975-59-1	103387	59005.8	88626.3	163259	185772	188678	247583	238291	227668	159294	188994	179569	74795.9	74600.3	79116.5
compound-1123	T3_positive	MW0142905	3-Deoxyestradiol	Alcohol and amines	C18H24O	1.2369	2529-64-8	4544.19	6036.06	4653.54	13305.9	16334.4	15991	10477.4	7270.95	11271.2	2818.88	2524.06	2612.04	4366.75	5467.43	4449
compound-1167	T3_positive	MW0140161	4-Hydroxy-4-(3-hydroxy-1-butenyl)-3,5,5-trimethyl-2-cyclohexen-1-one	Alcohol and amines	C13H20O3	4.5354	189351-15-3 | 24427-77-8	3120.81	1570.86	6760.5	41277.3	40184.7	49107.7	145794	140209	136979	159432	177883	151601	4494.57	3505.7	3977.7
compound-1168	T3_positive	MW0142480	(1R,2R,4R)-1,2,7,7-tetramethylbicyclo[2.2.1]heptan-2-ol	Alcohol and amines	C11H20O	3.7327	2371-42-8	359937	97409.4	114808	464533	292516	462656	475481	321178	311342	331234	365957	203282	93190.9	89014.7	97635.1
compound-1178	T3_positive	MW0126595	Strictosamide	Alcohol and amines	C26H30N2O8	2.6628	23141-25-5	1.84263e+06	1.10219e+06	1.4818e+06	696375	697267	573813	850246	941360	798879	976446	913355	892277	1.09368e+06	1.19898e+06	1.25246e+06
compound-1189	T3_positive	MW0144142	9-cis-Retinol	Alcohol and amines	C20H30O	6.3025	22737-97-9	37671.7	25271.8	19028	24482.2	24522.1	30116.6	17700.6	22075	19447.2	29850.8	34932.7	31349.2	23438.7	30629.9	45718.9
compound-1190	T3_positive	MW0052320	[(2R,7R,9R,10R,11S)-11-acetyloxy-10-hydroxy-1,5-dimethylspiro[8-oxatricyclo[7.2.1.02,7]dodec-5-ene-12,2'-oxirane]-2-yl]methyl acetate	Alcohol and amines	C19H26O7	4.6258	2270-40-8	514533	481976	500529	312547	315224	354641	691296	280230	678223	369560	377399	454797	537482	534385	505079
compound-1193	T3_positive	MW0150672	Gymnemagenin	Alcohol and amines	C30H50O6	6.5824	22467-07-8	5388.44	3122.53	4214.24	1397.17	2953.91	1277.58	2264.12	2392.54	1881.16	685.43	2196.39	2146.93	2181.98	2256.59	1526.48
compound-1200	T3_positive	MW0016125	beta-Ionol	Alcohol and amines	C13H22O	6.1943	22029-76-1	20204.4	40433.7	34304	45193.7	18025.2	19049.4	24496.9	25017.5	27618.2	18959.8	23620.7	18110.6	23380.3	22491.7	20805.8
compound-1201	T3_positive	MW0157385	Tenitramine	Alcohol and amines	C10H20N6O12	3.9624	21946-79-2	97042.9	91345.9	111398	109528	113289	102699	100579	119559	112961	126902	121013	111348	57690.8	79339.4	87572.4
compound-1206	T3_negative	MW0125457	N-(Adamantan-1-yl)-1-(5-fluoropentyl)-1H-indole-3-carboxamide	Alcohol and amines	C24H31FN2O	7.2026	-	123433	52687.2	65203.4	39451.2	14250.2	18282.1	22134	33330.6	47534.8	68480	101865	46571.3	41106	35659.9	36882
compound-1239	T3_positive	MW0139253	p-Coumaryl alcohol	Alcohol and amines	C9H10O2	3.3468	20649-40-5	7536.05	12223.9	12312.4	4115.27	3656.36	3087.7	5718.44	5428.77	6169.27	5619.67	8017.49	6205.91	16534.9	16971.6	10901.2
compound-1247	T3_positive	MW0140236	(+)-Isodihydrocarveol	Alcohol and amines	C10H18O	4.8972	18675-35-9	700.45	651.5	310.6	2073.58	3774.17	3476.57	6593.61	5970.57	4037.35	4665.71	4521.21	3003.31	481.16	724.31	858.01
compound-1253	T3_positive	MW0154234	N-Acetyl-leu-leu-leu-leu-tyr-amide	Alcohol and amines	C35H58N6O7	6.2303	-	86467.2	123379	84345.9	41426.7	13604.5	39502.4	29699.7	29061.6	51062.3	34433.1	24789.8	39044.1	148164	95342.6	93092.8
compound-1254	T3_positive	MW0122184	Birabresib	Alcohol and amines	C25H22ClN5O2S	3.8924	202590-98-5	31961.8	29715	34012.9	27024.4	30982.9	27418	33022	52612.6	24717.2	22936.2	26063.3	25105.7	35480.2	30234.9	83498.7
compound-1258	T3_positive	MW0125512	Benzenamine, N,N-dimethyl-4-(6-methyl-2-benzothiazolyl)-	Alcohol and amines	C16H16N2S	3.6618	10205-62-6	20691.1	20688.1	16942.4	4468.76	4143.61	5759.68	1126.32	2495.85	1923.01	3614.38	2785.31	2682.77	24922.5	24494.4	36030.3
compound-1262	T3_positive	MW0055129	Moxisylyte	Alcohol and amines	C16H25NO3	3.1732	-	1.40204e+06	1.42376e+06	1.41085e+06	358809	355878	303047	123562	88430.6	127036	1.48338e+06	1.64377e+06	1.8108e+06	1.40989e+06	1.44887e+06	1.42766e+06
compound-1266	T3_positive	MW0007258	Glycerol	Alcohol and amines	C3H8O3	0.9066	56-81-5	11832.7	16442.3	18446.9	24384.7	24270.4	21392.9	23744.7	24806.8	29110.6	15463	16191.4	17881.8	21497	16172.9	22726.8
compound-1267	T3_positive	MW0144241	Acerinol	Alcohol and amines	C30H46O5	6.5831	19902-53-5	12688.3	13331.9	6686.54	10495.2	16449.9	21422.5	20812.2	15016	22371.7	11266.9	18320.5	10605.7	11291.8	14616.7	9069.74
compound-1273	T3_positive	MW0114521	Geosmin	Alcohol and amines	C12H22O	6.8419	19700-21-1 | 16423-19-1	404.07	791.45	682.99	472.37	895.04	985.59	1268.5	1177.07	1724.37	1410.71	1249.82	1207.55	776.97	787.3	882.2
compound-1280	T3_positive	MW0016293	Calcifediol	Alcohol and amines	C27H44O2	6.5912	19356-17-3	17928.6	18980.4	24358.3	37798	30542.4	26265.8	72838.8	62741.7	68466.8	26827.9	53038.2	32687.3	24878	47720.1	38865.4
compound-1283	T3_positive	MW0009534	Propachlor	Alcohol and amines	C11H14ClNO	2.1261	1918-16-7	1775.93	1310.69	1450.28	614.44	1915.92	990.49	568.04	1191.74	1303.48	1046.94	1267.91	1382.88	871.5	1173.32	1074.37
compound-1290	T3_positive	MW0113008	N4-Acetylaminobutanal	Alcohol and amines	C6H11NO2	2.0169	-	963.94	1271.96	600.95	1000.04	1231.12	2312.23	2282.14	1978.01	1781.79	6151.24	4798.44	5764.41	2505.64	780.88	953.74
compound-1300	T3_positive	MW0157493	Thiaburimamide	Alcohol and amines	C8H14N4S2	1.8473	38603-23-5	5987.93	9462.02	9158.93	28238.5	33022.2	25670.2	23392.8	17502.3	19221	56176.6	25288.8	43832.9	8680.57	10660.3	16204.3
compound-1307	T3_positive	MW0139158	N-isobutyl-2-oxo-2H-chromene-3-carboxamide	Alcohol and amines	C14H15NO3	0.8039	1846-84-0	45075.2	53098	55594.5	22283.3	20819.8	21467.1	40877.1	27367.6	22112.4	40111	11493.9	42770.2	77116.9	72866	58393.8
compound-1308	T3_positive	MW0010721	(-)-Perillyl alcohol	Alcohol and amines	C10H16O	5.4949	18457-55-1	5436.84	2717.78	5234.41	9675.75	8609.39	13878.8	14174.1	12955.5	34605.4	9083.7	10285.4	6927.1	5834.24	8315.52	4571.15
compound-1309	T3_negative	MW0123830	exo,exo-1,8-Epoxy-p-menthane-2,6-diol	Alcohol and amines	C10H18O3	4.1904	38223-98-2	13232.8	11251.9	13761.3	33492.8	32551.2	32182.6	44335.5	41441.7	37554.5	40847.9	39149.1	42890.8	10572.3	13034.2	15731.3
compound-1337	T3_positive	MW0107642	Lacosamide	Alcohol and amines	C13H18N2O3	0.8724	175481-36-4	22213.3	14370	39042.3	55342	32772.8	31838.4	46975.7	36732.3	33652.4	18911.4	32668.6	30435.9	10301.4	7787.18	9619.14
compound-1338	T3_positive	MW0120713	4-Quinolone-3-Carboxamide Furan CB2 Agonist	Alcohol and amines	C30H36N2O4	3.0679	-	7915.86	13993.6	12997.3	1101.29	350.19	2360.53	1523.64	645.55	679.3	736.65	929.85	1723.39	6528.95	13544.7	11180.8
compound-1347	T3_positive	MW0119326	3-(3-dimethylaminopropyl)-4-hydroxy-N-(4-pyridin-4-ylphenyl)benzamide	Alcohol and amines	C23H25N3O2	8.7849	172854-55-6 | 159533-26-3	2227.67	1236.67	438.95	2412.12	622.23	3204.15	3270.74	2458	1240.29	2952.42	941.71	1586.02	2490.77	3981.79	736.32
compound-1355	T3_positive	MW0115383	trans, trans-3,5-Octadien-2-one	Alcohol and amines	C8H12O	0.8039	30086-02-3	6072.78	2585.61	1262.59	77385.7	63961.6	62964.2	25337.5	30854.4	37120.8	25178.7	46851.2	40090	2594.74	21985.4	19806.1
compound-1357	T3_positive	MW0116103	Narceine imide	Alcohol and amines	C23H26N2O6	2.3783	55968-77-9	7956.88	1417	7599.66	11516.5	13778.3	21271.3	10363.4	13238.4	30110.1	31299.5	100301	107635	2446.4	7388.47	8533.23
compound-1363	T3_positive	MW0125545	Nicotredole	Alcohol and amines	C16H15N3O	1.8735	-	21060	20823.2	18370.2	1675.88	4608.52	1721.28	2350.51	2569.01	464.13	1586.01	2157.92	2516.19	13379.2	13607.5	15170
compound-1371	T3_negative	MW0114930	(Z)-N-[(4-hydroxyphenyl)methyl]ethoxycarbothioamide 4'-(tri-acetylrhamnoside)	Alcohol and amines	C22H29NO9S	0.7262	147821-50-9	37139.2	43996.9	45774.2	9804.69	11114.9	11511.5	8668.31	4650.34	11496.9	7761.35	5697	6392.68	54468.4	56019	43821.2
compound-1406	T3_positive	MW0125552	N-[2-(5-methoxy-1H-indol-3-yl)ethyl]-2-furamide	Alcohol and amines	C16H16N2O3	2.627	293324-75-1	8294.15	5045.64	13329.4	60140.6	60394.5	54618.8	89537.4	87653.2	99174.5	210508	227960	237326	4132.66	12458	11768.8
compound-1425	T3_positive	ZINC13481384	6-Hydroxy-5-methoxy-N-methylphthalimide	Alcohol and amines	C10H9NO4	3.5392	-	3.76278e+06	3.66276e+06	4.20373e+06	267558	250221	321105	421645	471586	410440	91942.1	86131.4	174713	3.45251e+06	3.4546e+06	3.49823e+06
compound-1430	T3_positive	MW0125375	N-(3-phenylpropyl)quinazolin-4-amine	Alcohol and amines	C17H17N3	1.8556	153810-67-4	4424.66	7540.29	7945.54	2183.77	3696.27	5813.65	1801	2039.49	2535.67	3620.44	3730.09	2008.51	5439.65	5833.37	4450.83
compound-1442	T3_positive	MW0140721	2-Methylpropanal oxime	Alcohol and amines	C4H9NO	2.2167	151-00-8	944.61	295.58	392.92	5244.69	5056.17	5380.65	1952.53	1083.11	1452.96	1484.83	1646.14	1610.34	236.14	683.05	634.74
compound-1447	T3_positive	MW0110882	Adrenoyl ethanolamide	Alcohol and amines	C24H41NO2	7.5593	150314-35-5	4822.07	6714.18	3636.27	6049.21	13649.1	7757.69	7709.69	8940.29	5719.01	7989.18	7772.73	6403.86	6121.39	5710.28	5395.52
compound-1448	T3_positive	MW0111454	(a-D-mannosyl)2-b-D-mannosyl-N-acetylglucosamine	Alcohol and amines	C26H45NO21	0.7698	-	2220.86	2442.76	995.64	1459.86	13206.8	7212.92	6278.03	16511.9	5673.6	8620.74	12528.6	13728.3	2897.81	2339.28	614.04
compound-1456	T3_negative	MW0130919	Tyrphostin B48	Alcohol and amines	C16H12N2O3	2.9083	133550-35-3 | 139087-53-9	58705.2	53021.8	57395.7	33280.8	33307.7	34331.7	27080.1	30501.7	33813.5	15119.6	10107.8	25572.3	35485.7	34287.5	37541.5
compound-1460	T3_positive	MW0108439	N-(4-bromo-3-methylphenyl)-3-(morpholin-4-yl)propanamide	Alcohol and amines	C14H19BrN2O2	3.3468	-	8090.41	5543.44	5793.61	9272.17	10904.4	3257.7	20962.3	20967.7	33063.1	68060.8	67233	80308.6	6851.6	577.27	6444.2
compound-1470	T3_positive	MW0149130	[(2R,3R,10S,12S,13R,14S,17R)-3,12-dihydroxy-4,4,10,13,14-pentamethyl-17-[(2R,5R)-1,5,6-trihydroxy-6-methylheptan-2-yl]-2,3,5,6,7,11,12,15,16,17-decahydro-1H-cyclopenta[a]phenanthren-2-yl] 3-hydroxy-5-[(2-methoxy-2-oxoethyl)amino]-3-methyl-5-oxopentanoate	Alcohol and amines	C39H65NO11	7.7174	65694-21-5	2002.17	3252.33	1958.64	11007.7	16671.2	21370.5	21308.1	24302.9	22012.8	21300.2	21327.3	18615.4	1615.92	2896.04	3326.98
compound-1474	T3_positive	MW0127208	Ethanol, 2-(dodecylthio)-	Alcohol and amines	C14H30OS	4.4445	1462-55-1	28092.5	25748.5	26173.3	27732.7	25860.5	25300.9	23739.5	23860.7	22537	23942.7	24025.9	24656	29602.4	24084.4	26894.4
compound-1478	T3_positive	MW0169385	(3aR,4R,5R,6aS)-5-Hydroxy-4-((R)-3-hydroxy-5-phenylpentyl)hexahydro-2H-cyclopenta[b]furan-2-one	Alcohol and amines	C18H24O4	5.8017	145667-75-0	70326	60401.5	33862.7	337822	451091	401452	423604	202210	203145	35325.1	30613.8	29688.1	56182.4	50163.7	52853.2
compound-1482	T3_positive	MW0105000	(S)-2-Amino-3-cyclohexylpropanamide	Alcohol and amines	C9H18N2O	4.6445	145232-34-4	65708.2	41487	54368.8	39527.6	39329.5	50819.2	48997.9	46107.7	50171.2	45197.4	46752.5	47830.1	72621.8	55657.1	57908.1
compound-1496	T3_positive	MW0148146	Dammarenediol-I	Alcohol and amines	C30H52O2	8.1695	14351-28-1	3759.98	4508.12	697.1	2760.16	3097.77	4250.86	3889.48	3766.01	3813.44	4551.46	4026.53	3764.01	5916.99	5289.61	2335.48
compound-1498	T3_positive	MW0106071	Ilomastat	Alcohol and amines	C20H28N4O4	3.9447	142880-36-2	216340	227991	217720	129697	137586	126602	108730	119901	113329	118083	120188	122894	246199	231436	248653
compound-1503	T3_positive	MW0118853	Protionamide	Alcohol and amines	C9H12N2S	2.7465	14222-60-7	55942.5	51880.8	57218.9	12242	22810.8	11899.2	10544	13579.7	15744	21293.1	19652.5	29678.3	60961.8	57963.8	56276.6
compound-1518	T3_positive	MW0154326	N-Butyl-N'-hydroxyguanidine	Alcohol and amines	C5H13N3O	3.7163	140215-98-1	18864.5	18460.8	17987.8	36429.8	24694.1	24367.2	18388.1	25651.5	22640.1	21689.7	17827.6	17978.4	19389.6	25888.2	17878
compound-1519	T3_positive	MW0152678	Lichenin	Alcohol and amines	C6H10O5	2.2891	1402-10-4	221150	214430	221915	274267	250135	237562	258121	281572	296581	232662	251656	239246	195394	216679	187279
compound-1521	T3_positive	MW0125661	N-benzyl-2-pyridin-3-ylquinazolin-4-amine	Alcohol and amines	C20H16N4	3.3207	157862-79-8	1610.39	2145.55	1251.32	1492.21	3474.47	3032.28	8350.91	11699.4	9016.38	1344.62	811.98	1125.27	1875.06	1849.56	2046.49
compound-1527	T3_positive	MW0106694	(2S)-2-[[(2S)-4-amino-2-[[(3R)-3-hydroxydodecanoyl]amino]-4-oxobutanoyl]amino]-N-(4-methyl-1-oxopentan-2-yl)pentanediamide	Alcohol and amines	C27H49N5O7	5.5849	138752-26-8	299714	280206	417131	508307	431355	478190	349938	346267	359947	437864	468200	468497	179843	158500	164816
compound-1528	T3_positive	MW0011129	(3alpha,5alpha,7alpha)-14-Methylergosta-9(11),24(28)-dien-3,7-diol	Alcohol and amines	C29H48O2	8.4798	138504-34-4	98096.4	35523.9	41841.1	109637	122775	125454	150127	363584	101212	198847	230607	180289	59564.7	59886.4	96445.8
compound-1529	T3_positive	MW0146544	Theasapogenol B	Alcohol and amines	C30H50O5	6.3562	13844-01-4	83748.2	137277	107026	91968.1	90277.6	640210	188547	63650.9	194733	99488.8	109753	135009	117155	122440	170483
compound-1530	T3_positive	MW0105445	Agomelatine	Alcohol and amines	C15H17NO2	4.5898	138112-76-2	3156.25	3336.7	2485.2	3012.47	2665.31	2700.37	1554.21	1566.19	958.16	3055.69	2480.52	1833.87	1732.78	2688.05	1657.65
compound-1532	T3_positive	MW0109242	Philanthotoxin-74	Alcohol and amines	C24H42N4O3	3.2487	-	27443.2	28779.1	30723	383.54	1712.96	3520.48	1991.36	936.35	2198.71	2899.03	471.93	2245.67	40979.1	40631.3	34816.6
compound-1550	T3_positive	MW0160124	Neohancoside A	Alcohol and amines	C21H36O10	8.7447	134553-54-1	1935.1	4141.75	5102.95	8453.2	9439.8	7695.22	3580.9	3015.33	5286.91	6635.33	6337.9	6581.65	4736.95	4755.94	1599.93
compound-1554	T3_positive	MW0112217	2-Methyl-4-thiophen-2-yl-but-3-yn-2-ol	Alcohol and amines	C9H10OS	0.5646	133844-84-5	131679	127761	145220	160343	132032	128976	120115	135712	143708	133524	150888	145039	143476	143392	138134
compound-1560	T3_positive	MW0156593	Seiricardine A	Alcohol and amines	C15H26O2	5.441	132970-76-4	3482.59	3241.64	3932.43	9193.58	4007.58	4681.39	7516.84	8304.79	8979.92	10263.1	6398.23	8084.8	3504.02	3544.28	3949.12
compound-1563	T3_positive	MW0104717	N-(Chloroacetyl)allylamine	Alcohol and amines	C5H8ClNO	0.5475	13269-97-1	4699.81	3107.66	3794.89	3136.56	3426.18	3867.85	2322.4	2227.32	2128.11	2301.58	3933.11	3787.06	3847.29	3495.34	2925.71
compound-1571	T3_positive	MW0159392	Westiellamide	Alcohol and amines	C27H42N6O6	6.2303	131998-54-4	29929.2	29834.8	21379.3	50016.1	56212.7	57149.6	57973.9	55531.3	58599	50198.6	52976.1	57784.5	27431.1	18846.3	30717.6
compound-1584	T3_positive	MW0110821	4,5,6,7-Tetrahydro-2,1-benzisoxazol-3-amine	Alcohol and amines	C7H10N2O	0.5475	13054-47-2	672870	676978	726963	727057	712237	687213	682752	699199	718616	692508	742547	710452	687398	714160	690042
compound-1614	T3_positive	ZINC95914452	Platanionoside I	Alcohol and amines	C24H42O12	8.7447	-	3628.97	3745.54	2175.23	8580.03	2271.93	12207.7	3643.43	8414.19	5040.13	2549.85	1288.78	2010.78	3017.51	5590.73	800.42
compound-1627	T3_positive	MW0110678	2,2-dimethyl-N-(1,3-thiazol-2-yl)propanamide	Alcohol and amines	C8H12N2OS	2.5915	69212-62-0	373132	324378	333903	199998	200203	198027	577777	607195	607221	72956.6	84965.1	84133.5	308032	324418	311884
compound-1628	T3_positive	MEDN0682	Octadecanamide	Alcohol and amines	C18H37NO	8.4623	124-26-5	7472.78	4975.54	5528.76	8786.13	9792.07	10636.5	7617.75	5897.94	5534.13	6160.47	9755.6	8329.86	6836.77	4709.69	6339.13
compound-1638	T3_positive	MW0143256	4-Aminoestra-1,3,5(10)-triene-3,17beta-diol	Alcohol and amines	C18H25NO2	5.4049	6301-88-8	46464.6	50439.8	50403.3	31842.1	36025.1	30457	10162.9	11565.2	17341.4	11650.9	6161.05	14272.3	37703.6	48548.6	41234.5
compound-1641	T3_positive	MW0138738	(2E)-N-methyl-3-phenyl-N-[(E)-2-phenylethenyl]prop-2-enamide	Alcohol and amines	C18H17NO	1.2812	121817-37-6	3223.92	3263.92	7771.97	6172.46	5083	8816.49	5650.03	4057.07	6500.25	7826.35	6313.76	3475.79	1545.13	924.82	1229.19
compound-1652	T3_positive	MW0110741	2-Diethylaminoethanol	Alcohol and amines	C6H15NO	1.4984	100-37-8	504246	7987.38	7561.54	343333	331493	327077	486508	536823	499896	82343.2	78784.5	71896.2	466753	467120	472935
compound-1695	T3_positive	MW0139075	N-(4-methyl-2-oxochromen-7-yl)icosa-5,8,11,14-tetraenamide	Alcohol and amines	C30H39NO3	4.3189	-	262919	241934	212518	62176.8	53727.8	47269	88541.9	40060.8	83667.8	49998.3	45650.7	40336	183003	197439	205840
compound-1700	T3_positive	MW0146971	Calcipotriol	Alcohol and amines	C27H40O3	7.0331	112965-21-6	6574.32	7923.54	5186	7650.62	8345.71	7265.04	9712.77	8864.57	7805.36	9826.27	9778.76	8620.86	10884.4	10318.1	10852
compound-1705	T3_positive	MW0012353	13-Docosenamide	Alcohol and amines	C22H43NO	8.4973	112-84-5	224865	188061	115874	195683	91792.4	161340	149451	183389	239537	223738	156193	134072	59831.7	84156.9	139958
compound-1707	T3_negative	MW0115406	trans-p-Menthane-1,7,8-triol 8-glucoside	Alcohol and amines	C16H30O8	2.9583	217962-29-3	171616	162452	153412	33215.6	34989.9	30739.5	24186.6	21732.8	27831.2	24377.7	22221	13269.6	177467	182471	175942
compound-1718	T3_positive	MW0111232	n-Oleoylethanolamine	Alcohol and amines	C20H39NO2	7.8052	111-58-0	14089.3	12541.1	12616.2	8955.77	11089.8	13005.6	10945.1	11901.6	11455	14156.8	12517.6	14435.7	14455.8	15030.7	11195.1
compound-1719	T3_positive	MW0111290	Stearoylethanolamide	Alcohol and amines	C20H41NO2	7.8052	111-57-9	4163.72	3338.8	3791.89	1196.71	3634.06	3405.58	3325.93	3755.41	2803.72	3958.53	3860.14	3944.57	4123.75	4641.55	3178.27
compound-1721	T3_positive	MW0110995	Diethanolamine	Alcohol and amines	C4H11NO2	5.8919	111-42-2	16922.3	15030.5	17362.2	17868.8	24546.2	67416.8	24578.2	21191.7	22500.9	62480.1	27343.9	27302.3	20639.6	16290.1	14674.4
compound-1724	T3_positive	MW0053653	Glaucarubol 15-O-beta-D-glucopyranoside	Alcohol and amines	C26H38O13	2.8042	-	244410	284790	242632	243495	328488	239026	305567	275317	290023	152674	190535	143656	202999	264855	222131
compound-1725	T3_positive	MW0015783	Androstenediol	Alcohol and amines	C19H30O2	7.6608	521-17-5	3266.99	2235.39	3126.08	10905.4	7683.95	14011.4	7319.54	6880.78	8029.81	8435.85	8929.02	5177.52	1638.07	1944.05	1129.57
compound-1736	T3_positive	MW0111025	Eicosapentaenoyl Ethanolamide	Alcohol and amines	C22H35NO2	7.383	109001-03-8	5000.4	4051.17	3260.72	5086.64	3489.27	3848.92	5420.45	3985.76	5555.38	3772.99	4833	3813.9	4390.79	4086.08	4639.3
compound-1740	T3_positive	MW0114281	Diisobutylcarbinol	Alcohol and amines	C9H20O	4.3189	108-82-7	66511	72754.9	77753.8	32380.6	30567.4	28670	14609.7	7769.14	23977.5	48920.2	29681	47561.8	68033.1	65649.6	76097.6
compound-1753	T3_positive	MW0053446	Ganoderiol B	Alcohol and amines	C30H46O4	5.0419	106518-62-1	91690.1	86530.1	94079.2	68549.1	64166	62056	62118.1	62809	74000.8	70699.7	65005.8	61777.8	104791	107135	114454
compound-1758	T3_positive	MW0125594	N2-(tert-Butyl)-6-chloro-N4-(p-tolyl)-1,3,5-triazine-2,4-diamine	Alcohol and amines	C14H18ClN5	1.2901	299929-72-9	8814.94	6710.59	3742.41	24798.9	21467.7	24549.2	21813.5	21141.1	23518.5	20588.2	28941.9	20787	4178.06	1468.65	7185.98
compound-1766	T3_positive	MW0108556	N,N'-Diacetyladipohydrazide	Alcohol and amines	C10H18N4O4	3.7862	34375-39-8	8512.39	14479.4	14471.3	6882.78	5863.64	10849.4	17017.3	11637.7	9742.85	4134.57	4626.24	4797.62	8925.57	10964.3	9113.58
compound-1769	T3_positive	MEDP2134	(-)-alpha-Terpineol	Alcohol and amines	C10H18O	6.2483	10482-56-1	10576.2	7015.07	9865.01	4813.35	5570.86	7306.73	6696.01	5982.36	7199.55	4701.67	9016.31	5030.12	7246.82	5645.27	7491.39
compound-1792	T3_positive	MW0154884	Pandamine	Alcohol and amines	C31H44N4O5	5.2601	10233-81-5	1.06316e+06	1.0395e+06	1.49707e+06	2.01739e+06	1.73347e+06	1.74304e+06	1.1474e+06	1.09579e+06	1.20832e+06	1.33188e+06	1.34182e+06	1.4697e+06	420471	395037	402857
compound-1794	T3_negative	MW0125626	N-Acetyl-L-tryptophanamide	Alcohol and amines	C13H15N3O2	3.9569	2382-79-8	48583.4	64739	46761.6	21439.6	24324.8	21281	3857.7	4853.67	1195.51	16121.3	19376	13469.1	52588.2	47784.2	49393.9
compound-1796	T3_negative	ZINC36417726	Dendranthemoside A	Alcohol and amines	C19H34O8	2.9348	-	5405.84	13939.3	15827.1	2393.55	1582.93	1891.77	1624.84	1820.76	2037.62	2802.03	2574.22	3335.36	20904.2	23212.5	24760.5
compound-1797	T3_positive	MW0015745	Valerenol	Alcohol and amines	C15H24O	5.0966	101628-22-2	112824	105125	106134	243144	245116	306515	283226	328792	262901	247423	322458	253583	110194	139575	104405
compound-1798	T3_positive	MW0143368	GSK 4716	Alcohol and amines	C17H18N2O2	3.9802	101574-65-6	44435.5	47558.2	50434.8	50949.7	57396.5	56614.8	75625.4	79791.2	75034.2	21500.8	42575.2	41244.5	45461	51404.7	47347.4
compound-1800	T3_positive	MW0111428	(3beta,9beta)-7-Drimene-3,11,12-triol	Alcohol and amines	C15H26O3	4.3189	101470-79-5	393245	263254	317088	151406	143469	463827	89052.7	58719.4	83370.3	85685.7	124452	227894	290732	289449	313593
compound-1801	T3_positive	MW0126585	Unii-yxj027jnd6	Alcohol and amines	C15H22O4	4.1234	101401-88-1	72909	69956.1	74875	124752	119317	113125	123986	114818	200837	161452	157285	156636	66150.1	69378.4	93317.2
compound-1803	T3_positive	MEDP1212	1,3-Dicyclohexylurea	Alcohol and amines	C13H24N2O	5.9084	-	977.05	849.36	872.33	12595.5	11947.2	11337.5	19113.2	21523.1	13427.4	14475	13763.4	29691.3	970.23	666.03	676.3
compound-1805	T3_positive	MW0124653	Lazabemide	Alcohol and amines	C8H10ClN3O	1.1845	103878-84-8	2684.13	997.15	1905.61	5248.31	6567.14	4304.56	3734.79	761.61	5856.06	7923.46	9580.25	3312.75	554.25	1372.88	2175.87
compound-1809	T3_positive	MW0126749	Thalidomide	Alcohol and amines	C13H10N2O4	3.0506	50-35-1	7891.32	5467.45	3135.63	2233.8	1110.11	651.3	2214.31	1494.4	1433.89	2009.87	1190.8	1151.98	2870.81	8261.49	11595.1
compound-1812	T3_positive	MW0108134	Mephentermine	Alcohol and amines	C11H17N	3.2771	100-92-5	4936.54	8689.37	10227.1	6107.52	6307.07	9330.92	14819.7	10585.5	9983.08	13697.1	14324	14267.9	6762.54	7316.13	6084.57
compound-1813	T3_positive	MW0110843	4-fluoro-1-N-propylbenzene-1,2-diamine	Alcohol and amines	C9H13FN2	1.202	300798-95-2	2298.61	1479.25	2462.6	9218.71	7678.03	8023.85	1973.65	4092.4	3590.49	951.1	1722.1	1161.36	2629.5	2177.48	3870.26
compound-1819	T3_positive	MEDP0366	N,N-Dimethylformamide	Alcohol and amines	C3H7NO	0.9056	-	12323	10378.5	16210	19835.3	15441.3	26321.8	19269.7	20653.1	20541.3	9822.01	15034.3	35718.8	10647.8	20704.7	9725.16
compound-1822	T3_positive	MEDP0655	p-Anisidine	Alcohol and amines	C7H9NO	1.2369	-	7487.09	13861.4	12993.5	17718.8	19645.1	19561.2	20333.4	33368.8	19331	18201.2	18916.3	18403	7872.42	4651.36	9498.93
compound-1830	T3_negative	MW0110544	(6-(Difluoromethoxy)pyridin-3-yl)methanamine	Alcohol and amines	C7H8F2N2O	2.7592	-	54270.6	53150.4	64855.2	3237.63	2834.61	7537.93	1961.97	3097.03	905.43	930.8	3445.45	1850.56	55669	47349	52946.1
compound-1835	T3_positive	MW0115350	Tetraethylene glycol	Alcohol and amines	C8H18O5	1.1324	-	6268.64	9155.73	4209.22	10878.1	16719.6	11408.7	13896	18325.4	15771.4	15534.4	9721.35	7736.99	6395.64	3428.12	10945.6
compound-1840	T3_positive	MW0110621	Hexadecylamine	Alcohol and amines	C16H35N	6.0866	-	15229.1	15005.8	10840.1	18525.1	20543.1	22691.1	35713.6	23520	14276.9	18934.2	20877.5	27829.3	22925.7	18671.4	20380.2
compound-1849	T3_positive	MW0110909	Aminoguanidine	Alcohol and amines	CH6N4	0.9239	-	1217.42	1514.99	3205.38	45884.7	40424.8	30151.5	24435.6	22348.2	27927.3	17112.7	25823.9	14903.1	873.69	2336.97	1971.08
compound-1896	T3_positive	MW0124063	3-Ethyl-4-methyl-1H-pyrrole-2,5-dione	Alcohol and amines	C7H9NO2	3.4168	20189-42-8	14277	19157.3	21181.9	6352.08	8245.85	5722.88	7030.7	9729.53	7653.46	3092.7	3579.84	1508.92	18393.9	19969.1	21299
compound-1926	T3_positive	MW0120486	2-[(4s)-6-(4-Chlorophenyl)-8-Methoxy-1-Methyl-4h-[1,2,4]triazolo[4,3-A][1,4]benzodiazepin-4-Yl]-N-Ethylacetamide	Alcohol and amines	C22H22ClN5O2	2.0347	-	19221.1	21565.7	16631.2	19679	24413	27610	39695.9	17971.2	19006.7	27504.9	16832.9	18820.7	20325.9	15892.5	17082.6
compound-1936	T3_positive	MW0161372	2-Phenylethyl D-glucopyranoside	Alcohol and amines	C14H20O6	3.5392	-	16358.5	10460.7	15587.2	1807.08	8533.94	2936.94	1825.87	4633.59	4243.53	2315.15	6584.69	2763.66	11544.8	6998.7	5999.12
compound-1946	T3_positive	MW0166440	4alpha-Methyl-5alpha-cholesta-7,24-dien-3beta-ol	Alcohol and amines	C28H46O	8.1695	-	19248.2	17675.2	16234.2	15073.3	15156.3	17124.9	18513	18614.3	18382.5	16601.4	16095.4	16774.9	16001.8	15185.2	15622
compound-1949	T3_positive	MW0165448	Mediose	Alcohol and amines	C24H42O21	0.7698	-	1.73352e+06	1.59842e+06	1.33812e+06	201577	159137	163686	44798.8	57700.4	51412.1	90009.9	106710	124492	1.3215e+06	1.33119e+06	1.44691e+06
compound-1956	T3_positive	MW0140322	2-Azidoethyl 4-O-beta-D-galactopyranosyl-beta-D-glucopyranoside	Alcohol and amines	C14H25N3O11	3.2771	230286-11-0	319546	294284	90757.2	920783	815164	914605	944961	620301	631376	1.04707e+06	1.0074e+06	1.16058e+06	230788	98597.8	193412
compound-2050	T3_positive	MW0141732	1-Fluorocyclohexadiene-cis,cis-1,2-diol	Alcohol and amines	C6H7FO2	8.0142	-	621.7	3437.69	2516.38	7545.77	8950.44	13554.1	11751	12091.9	13981.5	6881.39	8429.34	8911.2	2678.01	3850.26	3389.21
compound-2051	T3_positive	MW0147541	(E)-3-[(5S,6R)-5,6-dihydroxycyclohexa-1,3-dienyl]acrylic acid	Alcohol and amines	C9H10O4	2.8578	-	309463	298481	310567	80043	88748.9	86028	27890.3	29579.5	18393	51813.8	49425.9	50053.4	345179	391512	360823
compound-2060	T3_positive	MW0166518	Ergosta-8,25(27)-dienol	Alcohol and amines	C28H46O	8.1869	-	33873.9	39074.3	96655.5	137304	78617.8	55481.3	92208.1	96040	88994	96607.2	110019	68305.5	89735.6	94923.7	81095
compound-2072	T3_positive	MW0149219	Flavoxanthin	Alcohol and amines	C40H56O3	7.7525	512-29-8	358.96	316.36	358.32	2940.16	4559.78	7816.99	7059.83	9196.86	8038.72	4001.84	3911.25	4317.81	1619.83	1294.18	1179.44
compound-2148	T3_positive	MW0163878	13'-OH-alpha-tocopherol	Alcohol and amines	C29H50O3	7.977	-	6178.82	5224.36	5124.07	4362.31	5756.19	3937.25	5020.25	3606.68	4846.63	4221.19	3367.15	3528.94	5523.83	4452.92	5746.22
compound-2152	T3_positive	MW0125645	N-Arachidonylmaleimide	Alcohol and amines	C24H35NO2	5.3138	876305-42-9	21620.6	24207	23189.1	6153.95	7659.48	7518.71	4645.71	5804.53	5343.78	7666.79	6350.33	7249.68	23530	23145.9	25302.6
compound-2153	T3_positive	MW0014405	4a-Formyl-4b-methyl-5a-cholesta-8,24-dien-3b-ol	Alcohol and amines	C29H46O2	8.1695	-	99745.3	73557.1	84797.9	106116	126077	136744	135475	142929	149320	131841	140347	173402	112116	91922.1	91832.7
compound-2196	T3_positive	MW0131107	3-(3,4-dihydroxyphenyl)-11,19-bis(4-hydroxyphenyl)-4,12,20-trioxaheptacyclo[16.6.1.1(2),.1(1),(1)(3).0(2)(1),(2).0,(2).0(1),(2)]heptacosa-1(25),5,7,9(27),13,15,17(26),21,23-nonaene-7,15,23-triol	Alcohol and amines	C42H30O10	4.7344	-	208643	196570	257436	108362	124171	79851.3	44393.7	42675.4	18691.5	106220	91457.9	111937	216201	232656	221590
compound-2204	T3_positive	MW0164895	4-Methylzymosterol	Alcohol and amines	C28H46O	7.9626	-	3134.69	4152.52	2804.1	8438.52	7229.43	7255.92	6558.8	2558.77	6572.77	4930.26	6170.99	2942.03	3781.75	4442.61	4019.59
compound-2224	T3_positive	FDATN00059	Enzalutamide	Alcohol and amines	C21H16F4N4O2S	0.7356	-	2179.79	585.22	539.56	1338.32	1241.98	3350.25	1358.79	1833.68	3820.27	2222.76	1489.73	711.32	1109.06	1551.19	661.78
compound-2241	T3_positive	MW0012304	13'-Carboxy-alpha-tocopherol	Alcohol and amines	C29H48O4	7.2072	-	9480.71	13441.5	11924.6	19204.2	24695.4	18937	24232.8	31763	27338.4	25407.2	23971.3	29032.1	14393.4	10012.9	7418.59
compound-2263	T3_positive	MW0110643	2-Furan-2-yl-ethylamine	Alcohol and amines	C6H9NO	0.8384	1121-46-6	86452.4	90430.7	94818.3	5688.63	5911.86	5054.6	1278.95	896.73	703.29	2754.54	4030.98	2608.63	88149.2	79199	90849.5
compound-2270	T3_positive	MW0107369	Hoiamide C	Alcohol and amines	C37H62N4O7S3	5.7476	-	38129.6	38055.2	51450.2	9045.96	12074.9	11390.7	2584.41	5185.44	1426.35	5767.17	8780.6	8378.99	39279	45569.9	39944.5
compound-2278	T3_positive	MW0167078	(3R,4R)-7,2',4'-trihydroxyisoflavanol	Alcohol and amines	C15H14O5	3.5044	-	244596	240370	284395	301926	289914	299992	295854	265071	248194	247894	242402	254549	231148	312715	194155
compound-2292	T3_positive	MW0148276	2,3-Dihydropyrimidin-4-amine	Alcohol and amines	C4H7N3	2.8578	19408-86-7	10747.5	10929.7	12242.7	143943	167541	145332	279698	254472	283533	242150	250971	250320	5341.75	4251.91	4427.54
compound-2298	T3_positive	MW0166474	4alpha-Methyl-5alpha-cholesta-8,14,24-trien-3beta-ol	Alcohol and amines	C28H44O	6.0689	-	403823	431739	415671	275112	171229	288941	361927	383954	359243	316017	311433	304197	407044	464837	417891
compound-2301	T3_negative	MW0125752	Neoacrimarine B	Alcohol and amines	C39H41NO9	5.2772	208394-46-1	7161.34	675.17	3607.63	92658	68432.5	101508	29834.2	41099.7	35743.3	21290.5	23632	22367.1	5607.89	3456.75	5371.89
compound-2303	T3_positive	MW0112282	Bevenopran	Alcohol and amines	C20H26N4O4	2.035	676500-67-7	2749.87	2733.48	1432.72	5911.55	3906.09	2896.88	4782.24	3690.88	5289.76	16862.7	17687.1	15324	4055.46	1073.34	1312.51
compound-2314	T3_negative	MW0110949	Carboxyphosphamide	Alcohol and amines	C7H15Cl2N2O4P	1.7176	-	207831	188388	246034	274417	332455	275242	28879	46262.3	34288.8	200061	200769	218884	161630	166765	153526
compound-2331	T3_positive	MW0111156	N,N'-Diacetylhydrazine	Alcohol and amines	C4H8N2O2	8.5322	-	4550.42	6823.71	5416.08	2701.97	3187.32	3577.87	2608.13	2134.18	3830.97	3369.93	4176.49	2969.03	2768.54	6093	4448.23
compound-2333	T3_positive	MW0165706	(2R,3S,4S,5R,6S)-2-(hydroxymethyl)-6-[(2S)-2-methyl-4-(7H-purin-6-ylamino)butoxy]oxane-3,4,5-triol	Alcohol and amines	C16H25N5O6	3.3993	-	124073	6086.82	143262	1.78418e+06	1.58503e+06	1.74849e+06	714808	740995	787298	1.04507e+06	964267	1.06601e+06	146429	2333.35	147952
compound-2380	T3_positive	MW0143311	4-Fluorocyclohexadiene-cis,cis-1,2-diol	Alcohol and amines	C6H7FO2	6.4612	-	24619.5	37739.4	22398.7	32494.2	38997.6	49112	49987.4	45077	46883.1	47008.8	30129.2	58898.1	40877.8	73940.1	31017
compound-2382	T3_positive	MEDP1446	Octadecadienamide	Alcohol and amines	C18H33NO	7.5593	-	6096.92	2159.3	2896.59	1267.17	2970.42	1801.92	5275.76	2098.08	3460.34	528.55	2076.61	3762.01	2949.4	3787.13	2768.78
compound-2421	T3_negative	MW0109801	Tentoxin	Alcohol and amines	C22H30N4O4	6.1342	28540-82-1	7427.85	8288.98	5333.61	49630.9	34626.7	38429.3	66803.7	71510.2	69528.6	41919.9	41812	31103.2	5321.57	3064.61	8231.28
compound-2422	T3_positive	MW0114450	exo-5,6-Dimethylbicyclo[2.2.1]hept-5-en-2-ol	Alcohol and amines	C9H14O	3.7683	-	35039.6	30536.2	26674.4	42167	42699.8	34040.2	26624.7	33976.1	25830.3	31986.2	35030.5	33253.7	65729.3	33346.7	31899.8
compound-2444	T3_positive	MW0049084	(3S,3aS,6R,8aS)-3,8-Dimethyl-5-(propan-2-ylidene)-2,3,4,5,6,8a-hexahydro-1H-3a,6-epoxyazulen-6-ol	Alcohol and amines	C15H22O2	5.1695	19431-84-6	80453.7	88644.9	85898	155631	104228	162604	138007	143148	136586	62757.3	65435	68222.2	99405.2	94324.3	94744.1
compound-2445	T3_positive	MW0049085	Curcumol	Alcohol and amines	C15H24O2	6.7728	4871-97-0	2316.88	4314.35	2960.55	9116.95	9386.94	11734.9	13794.6	14010.8	11840.5	13338.4	17542.4	15532.2	5903.49	8140.82	1565.21
compound-2476	T3_positive	MW0052438	DL-alpha-Tocopherol	Alcohol and amines	C29H50O2	8.0056	-	1628.12	1666.58	1882.78	1735.41	2128.46	2017.51	3354.77	3865.53	2940.69	2973.82	3071.13	5115.82	4016.99	4121.82	4526.34
compound-2493	T3_positive	MW0055189	Myrtenol	Alcohol and amines	C10H16O	5.6211	111957-74-5	16173.2	14851.9	10407	43809.8	37260.3	47911.2	97414.7	59536	61473.2	46504.2	50342	47926.5	14224.3	13818.5	15930.4
compound-2504	T3_positive	MW0109587	Sdccgsbi-0051046.P002	Alcohol and amines	C17H21NO4	2.9114	-	183524	180279	202824	181622	174662	191323	140452	147117	138095	160494	178321	151433	219524	214074	212613
compound-2505	T3_positive	MW0124746	Malyngamide T	Alcohol and amines	C25H38ClNO5	4.0338	-	17375.8	13409.8	13119.9	2487.22	20303.7	12236.9	16677	16886.9	12813.3	15078.4	4010.46	12276.2	16709.5	17531.2	20953.5
compound-2510	T3_positive	MW0147886	Cyanamide	Alcohol and amines	CH2N2	7.2247	-	13319.2	11841.1	11391.4	8119.74	8709.82	7481.74	7272.59	7149.13	9897.65	8970.75	8931.19	7683.46	19591.2	16065.7	12509.8
compound-2519	T3_positive	MW0143407	4-Methylthiobutanaldoxime	Alcohol and amines	C5H11NOS	2.2709	-	8244.12	10061.5	8784.5	10798.4	7627.18	8386.42	12956.2	11196.4	11021.3	6338.18	10888.1	7850.14	10463.6	13621.7	11330.1
compound-2524	T3_positive	MW0013067	(1R,4R,5R)-2-methyl-5-[(2S)-6-methylhept-5-en-2-yl]cyclohex-2-ene-1,4-diol	Alcohol and amines	C15H26O2	6.5301	-	591.76	1408.54	3372.02	4398.33	5045.58	6811.23	5283.13	6408.19	5095.31	3797.56	4910.25	2957.9	2196.19	3196.97	2756.88
compound-2541	T3_negative	MW0125692	N-cyclohexylphenothiazine-10-carboxamide	Alcohol and amines	C19H20N2OS	2.583	371937-04-1	50550.4	49592.4	49438.4	4346.77	3005.68	3174.14	985.24	2605.64	1320.54	3037.67	2388.92	4343.2	55475.6	63363.9	56384.5
compound-2552	T3_positive	MW0125779	Neurodazine	Alcohol and amines	C27H21ClN2O3	2.3426	937807-66-4	2959.04	7697.5	25072.2	749514	766164	776192	825862	840436	803779	1.30003e+06	1.90853e+06	1.77426e+06	25859.7	39670	16149.1
compound-2562	T3_positive	MW0114240	2-Propanol, 1-(1-methyl-2-propoxyethoxy)-	Alcohol and amines	C9H20O3	3.4519	29911-27-1	1575.1	5799.97	3042.24	16946.4	19820.7	13398.3	26992.5	26646.8	28488.2	12999.6	23121	11790.7	1667.56	2369.49	3597.03
compound-2566	T3_positive	MW0113195	5a,6a-Epoxy-7E-megastigmene-3a,9e-diol 3-glucoside	Alcohol and amines	C19H32O8	3.1904	189351-14-2	65565.9	125636	82180.2	15251.9	20178.1	18656.1	10304.6	8311.32	5141.4	16336.6	13470.2	15485.6	88283.3	83265.9	141548
compound-2582	T3_negative	MW0111086	Metformin	Alcohol and amines	C4H11N5	0.9897	1115-70-4	453001	459601	490753	9.39972e+06	9.27252e+06	9.31555e+06	8.65896e+06	8.87075e+06	8.36432e+06	9.01359e+06	44615.3	34669.6	465948	446808	590585
compound-2602	T3_positive	MW0112281	2-Propyl-1-pentanol	Alcohol and amines	C8H18O	3.1383	-	51759.6	17723.3	10173.4	79449.4	88119.1	73267.5	123480	106269	92272.9	83610.8	87694.9	91556.7	59252.7	59776	8837.05
compound-2631	T3_positive	MW0111840	1-Methylcyclohexanol	Alcohol and amines	C7H14O	3.7327	-	27535.1	35774.5	27225.4	21851.8	23388.3	25433.3	30636.5	63793.2	44202.1	21856.1	21412.9	22956.5	27425.2	34971.5	23691.6
compound-2644	T3_positive	MW0062182	(4S,4aS,5R,6aR,6aS,6bR,8aR,10S,12aR,14bS)-4,5,10-trihydroxy-2,2,6a,6b,9,9,12a-heptamethyl-1,3,4,5,6,6a,7,8,8a,10,11,12,13,14b-tetradecahydropicene-4a-carbaldehyde	Alcohol and amines	C30H48O4	5.0966	-	191344	180390	180958	124140	127840	135978	122801	120923	112355	135962	169968	188945	187306	249506	221558
compound-2653	T3_positive	MW0012923	(R)-1-Octen-3-ol	Alcohol and amines	C8H16O	3.715	-	14413.9	28717.9	25937.1	62683.9	52318.2	62568.3	160845	56972.1	58445.8	42619.9	45299.7	51217.2	15294.5	29051.7	23338.2
compound-2669	T3_positive	MW0148298	Deoxyviolacein	Alcohol and amines	C20H13N3O2	0.8212	5839-61-2	9004.31	11196	6268.45	638.05	2059.41	2185.99	4716.39	2238.47	1190.16	749.95	2010.36	3998.8	6728.25	11427	8456.5
compound-2675	T3_negative	MW0012553	16-Glucuronide-estriol	Alcohol and amines	C24H32O9	3.6497	1852-50-2	97927.2	37976	51431.3	31697.9	38935.7	20929.1	30513.8	22771	21896.5	16018.9	9103.19	44293.4	94472.1	95267.4	108142
compound-2679	T3_positive	MW0053801	1,4-Dimethyl-7-(prop-1-en-2-yl)-decahydroazulene-1,4-diol	Alcohol and amines	C15H26O2	5.0966	217817-10-2	167388	125047	167785	540331	519688	592094	589256	679467	594072	534772	624923	534672	143126	102293	101434
compound-2700	T3_positive	MW0110905	Altretamine	Alcohol and amines	C9H18N6	5.2422	645-05-6	22676.8	23865.1	44778.7	209320	196396	185529	332612	251756	308376	325140	326145	246660	19591.6	20739.3	14875.2
compound-2711	T3_positive	MW0115713	trans-3-Chloroallyl alcohol	Alcohol and amines	C3H5ClO	9.2107	-	21998.5	21840.4	7114.23	10380.4	8106.21	9947.66	12046.2	14572.3	18433.4	9309.09	5135.81	9511.08	9312.15	8891.26	7099.89
compound-2722	T3_positive	MW0154051	N-(2-Ethylhexyl)-5-norbornene-2,3-dicarboximide	Alcohol and amines	C17H25NO2	4.4445	-	22602.7	11872.7	14142.6	37636.9	47495.7	51070.2	44676.6	58518.3	29337.5	44443.2	32066.9	38974.7	23739.4	20325.3	22120.9
compound-2727	T3_positive	MW0111173	N-[4-(2-pyridinyl)-2-thiazolyl]cyclopentanecarboxamide	Alcohol and amines	C14H15N3OS	4.6983	687996-92-5	71113	42909.1	71581.9	13410.2	11336.5	15884	11405.9	37339.5	34045.1	30966.2	39689.2	29805.2	4120.99	6880.8	13372
compound-2744	T3_negative	MW0111185	N,N-Dimethyl-N'-(3-thienylmethyl)-1,2-ethanediamine	Alcohol and amines	C9H16N2S	5.8399	892593-13-4	190.01	768.81	191.72	5982.48	6496.46	7681.75	2383.45	2523.55	2476.98	482.46	243.57	464.43	180.59	399.94	177.55
compound-2760	T3_negative	MW0053776	Gossypol	Alcohol and amines	C30H30O8	6.8724	90141-22-3	16904.5	7642.74	8082.58	9610.98	10295.1	12375	7258.53	10912.7	12286.5	21422.4	21435.7	19928.4	2436.46	2337.93	2803.37
compound-2782	T3_positive	MW0129642	1,28-Octacosanediol diferulate	Alcohol and amines	C48H74O8	8.7274	-	57139.3	115185	135685	373582	103270	41794.7	39230.2	24187.7	9230.4	13558.8	99526.5	21298.3	26961.8	173284	237835
compound-2849	T3_positive	MW0114944	N-Acetyl-b-glucosaminylamine	Alcohol and amines	C8H16N2O5	1.7654	-	13434	10873.9	15777.1	21178.9	23036.7	24962.1	21599.4	22926.5	25798.2	26455.3	25918.2	18438.6	12689.1	4381.23	10994.9
compound-2853	T3_positive	MW0114349	D-Pinitol	Alcohol and amines	C7H14O6	2.4488	-	38422.6	30107.7	48083	37857.7	34605	31495.1	23432.4	17184	22335.8	25213.2	20499.4	29654.3	31740.3	35986.3	29256.5
compound-2858	T3_positive	MW0148461	DI(Hydroxyethyl)ether	Alcohol and amines	C4H10O3	1.6938	-	3802.76	5083.25	4162.23	5858.84	9167.97	7038.13	17218.1	17624.8	16749.7	28327.9	26082.4	27411	3128.88	3269.93	3938.12
compound-2880	T3_positive	MW0142356	2-Hexaprenyl-6-hydroxyphenol	Alcohol and amines	C36H54O2	7.7174	-	2616.94	2056.29	1757.2	534.95	362.28	773.71	264.28	403.17	585.19	303.78	589.75	240.45	3453.49	2775.45	2135.07
compound-2883	T3_positive	ZINC4701853	Armatamide	Alcohol and amines	C19H19NO4	5.8017	6459-34-3	1.89069e+06	1.84471e+06	1.89796e+06	125671	121223	136150	938866	1.07893e+06	818040	112695	76123.6	70272.1	1.75011e+06	1.75148e+06	1.77329e+06
compound-2912	T3_positive	MW0014349	4,4-Dimethyl-5alpha-cholesta-8,14,24-trien-3beta-ol	Alcohol and amines	C29H46O	8.4973	64284-64-6	219367	85122.9	69779.9	179242	312540	346562	539139	293086	307235	399929	460488	475708	88056.2	62679.2	105459
compound-2913	T3_positive	MW0165524	Dalcochinin glucoside	Alcohol and amines	C29H34O12	4.8431	-	89978.9	82015.6	95328.8	20328.6	41271.8	27032	22962.3	30724.7	11480.5	29555.4	31305.9	40800.2	100753	103241	106201
compound-2918	T3_positive	MW0110148	Trunkamide	Alcohol and amines	C43H63N7O8S	8.7587	-	4471.05	1946.65	588.27	6227.82	5411.07	10441.9	16851	12720.4	2938.6	1429.23	613.7	9948.15	4240.24	1266.98	7551.51
compound-2920	T3_positive	MW0144003	7-Xylosyl-10-deacetyltaxol	Alcohol and amines	C50H57NO17	4.7356	90332-63-1	7608.96	3689.59	12949.6	43272.4	46087	44520.5	45564.1	37641.4	58750.4	47990	49728.6	48708.8	7455.88	2189.41	4773.95
compound-2943	T3_positive	MW0117365	Acetamide, 2-(1H-benzimidazol-2-ylthio)-N-phenyl-	Alcohol and amines	C15H13N3OS	0.7698	30065-33-9	2110.61	2599.33	1044.91	234.21	868.02	408.03	328.6	1113.34	138.45	124.95	430.12	615.79	3227.51	2878.14	1740.27
compound-2951	T3_positive	MW0125662	N-benzyl-2,3-dihydro-1H-cyclopenta[b]quinolin-9-amine	Alcohol and amines	C19H18N2	3.6264	-	12386.4	11023.4	12070.2	13500.2	13908.6	10540.1	19089.8	14256.4	6916.38	17183.3	16492.5	13291.9	11798.5	11220.5	12274.1
compound-2965	T3_positive	ZINC34565105	(7abeta)-1beta-[2-Methoxy-2-methylpropyl]-3aalpha-methyl-7-methylenehydrindane-4alpha-ol	Alcohol and amines	C16H28O2	6.6	-	6086.59	5834.34	7491.68	9092.2	5523	8201.01	6322.78	6545.72	12758.6	6698.69	3495.75	6037.23	18579.7	4972.03	3109.36
compound-2969	T3_positive	ZINC95913492	(1S,2S,4R)-2-(6-O-D-Apio-beta-D-furanosyl-beta-D-glucopyranosyloxy)-p-mentha-8-ene-1-ol	Alcohol and amines	C21H36O11	3.795	-	104486	103261	69248.1	53303.1	44375.5	36216.8	49088.2	55058.1	36445.2	18889.5	26744.4	20430.3	77908.8	67148.8	78411.4
compound-2971	T3_positive	MW0123148	N-[(Z)-2-[acetyl-(2-oxo-3-phenylpropyl)amino]-3-(7-methoxy-1,3-benzodioxol-5-yl)prop-1-enyl]acetamide	Alcohol and amines	C24H26N2O6	2.6892	-	11367.2	4803.52	5417.58	1710.94	1316.79	780.43	4178.92	6534.85	4941.25	2752.05	4486.85	8422.8	14409.6	3245.79	12932.9
compound-2976	T3_positive	MW0113192	5-[(1E,3E)-hepta-1,3-dienyl]cyclohexane-1,2,3-triol	Alcohol and amines	C13H22O3	6.3204	-	16064.5	21347.4	18480.1	20408.9	15747.4	12221.5	17848.7	16875.9	13748.1	21474.2	20669	19334.9	20371.4	20024.6	23987.1
compound-2979	T3_positive	MW0111089	Methiopropamine	Alcohol and amines	C8H13NS	2.5559	-	5771.45	5642.38	853.83	2255.53	757.78	1283.64	1220.65	1393.84	1332.55	2233.92	1352.53	1501.29	957.29	3053.39	4006.54
compound-2980	T3_positive	MW0118639	2-(Imidazo[1,2-A]pyridin-2-Yl)-N-Phenylacetamide	Alcohol and amines	C15H13N3O	8.7974	-	5600.7	4446.34	4185.28	4728.06	4786.56	4535.41	4131.1	3925.45	1996.4	4218.62	4346.71	4297.22	2063.01	3601.69	3363.89
compound-2983	T3_positive	MW0011966	1,8-Octanediol	Alcohol and amines	C8H18O2	1.8014	629-41-4 | 31762-64-8	27289.8	31377.7	32826.1	32874.7	31410.3	28955.4	34297.4	31462.7	30299.7	95820.3	52451.8	50936.6	30172.1	30379	30148.5
compound-2991	T3_positive	MW0165508	71-Hydroxychlorophyll a	Alcohol and amines	C55H71MgN4O6-	8.7159	-	1707.71	1481.64	458.88	1929.44	1443.16	2746.56	1934.19	729.63	2018.94	2858	1190.38	3329.45	1883.97	1645.2	1447.25
compound-3001	T3_positive	FDATN00663	Nicaraven	Alcohol and amines	C15H16N4O2	3.9365	-	2697.93	703.6	2173.02	1460.13	2506.52	4671.34	3126.11	5920.4	6449.11	6891.62	7739.82	1694.14	569.54	1269.84	574.26
compound-3011	T3_positive	MW0144944	alpha-D-Galactosyl-N-acetyllactosamine	Alcohol and amines	C20H35NO16	0.7698	-	2028.25	8153.56	697.46	6623.83	7791.66	13656.4	4767.42	3288.23	4544.35	1646.25	700.43	659.69	3195.99	697.46	1996.89
compound-3024	T3_positive	MW0125319	N-(2-chlorobenzyl)-1-(2,5-dimethylphenyl)benzimidazole-5-carboxamide	Alcohol and amines	C23H20ClN3O	1.8556	-	559.54	749.68	556.89	3859.79	783.71	656.89	1721.7	346.01	2227.03	1674.99	427.07	788.94	2141.59	726.45	377.77
compound-3043	T3_positive	ZINC39084259	(1R,2R,3R,4R)-1-[(R)-1,5-Dimethyl-1-hydroxy-4-hexenyl]-4-methylcyclohexane-1,2,3,4-tetrol	Alcohol and amines	C15H28O5	3.6971	-	730.54	925.22	884.9	1990.37	1632.42	1067.54	1428.16	1914.14	1173.5	1016.54	1158.39	1322.16	916.1	1063.49	1400.53
compound-3051	T3_positive	MW0125536	N-[1-(4-methoxy-6-oxopyran-2-yl)-2-methylpropyl]acetamide	Alcohol and amines	C12H17NO4	3.9802	-	2772.13	1146.17	1749.9	4604.12	3412.02	1716.1	699.83	3571.23	3299.12	1183.9	7111.75	570.83	777.8	1906.77	1130.18
compound-3055	T3_positive	MW0125591	N-1-adamantylquinoline-2-carboxamide	Alcohol and amines	C20H22N2O	3.0679	-	38135.7	34395.7	40240	22286	17926	17745.7	21244.6	8994.82	1262.95	13696.1	5752.72	4247.58	1352.5	21206.3	2258.09
compound-3057	T3_positive	MW0125482	Pyrazine-2-carboxylic acid adamantan-1-ylamide	Alcohol and amines	C15H19N3O	3.2596	-	11281.5	5419.44	7279.53	835.97	663.12	2312.8	711.81	2694.45	2348.08	6895.17	5806.52	7154.13	9294.52	10427.5	3209.6
compound-3063	T3_negative	MW0162422	alpha-D-xylosyl-(1->6)-beta-D-glucosyl-(1->4)-beta-D-glucose	Alcohol and amines	C17H30O15	0.6746	-	382757	357978	320732	126789	108033	115874	108130	121910	107442	81705.2	68694.4	78875.1	224045	239325	338344
compound-3081	T3_positive	MW0111226	N-Nitrosodipropylamine	Alcohol and amines	C6H14N2O	0.7869	621-64-7	15982.5	13550.3	11411.8	8911.5	6956.18	6667.16	10269.2	8882.4	11844.6	4151.47	2626.81	5450.83	16046.5	17554.2	13561.3
compound-3082	T3_negative	ZINC31160527	(3R,6S)-2,6-Dimethyl-6-(beta-D-glucopyranosyloxy)-7-octene-2,3-diol	Alcohol and amines	C16H30O8	2.9524	-	130609	122936	118684	18161	21971	15937	19405	13558.8	19709.4	19988.9	17814.6	20465.3	136885	136153	124112
compound-3099	T3_positive	MW0014404	4alpha-Formyl-4beta-methyl-5alpha-cholesta-8,24-dien-3beta-ol	Alcohol and amines	C29H46O2	8.5147	-	17302.2	24043.7	18274.7	31435.7	42232.1	43910.7	50725.1	43321.8	37182.1	45093.3	39740.6	54947.4	28018.7	26613.6	22006.7
compound-3104	T3_positive	ZINC32296676	Orientalol E	Alcohol and amines	C15H26O3	5.441	-	679.84	2556.92	2378.82	11163.7	6951.41	13278.4	12693.5	13835.7	14553.3	3965.05	4521.94	9976.8	534.35	3285.13	971.67
compound-3133	T3_positive	MW0167027	N-[(3R)-6-(5,6-dihydropyridin-2-yl)-7-hydroxy-8-[(2E)-1-hydroxybut-2-en-1-yl]-2-oxo-1,5-oxathiocan-3-yl]acetamide	Alcohol and amines	C17H24N2O5S	2.3253	-	86773.8	82310	68962.3	35500.2	33559.8	36524.6	31140.8	34648.2	32934.7	60322.2	57755.6	51676.6	88415.8	79293.6	87431.3
compound-3147	T3_positive	MW0125541	N-[2-(1H-indol-3-yl)ethyl]benzamide	Alcohol and amines	C17H16N2O	5.133	-	47468.7	49390.2	47308.9	78435.9	71253	92567.3	97801.1	91732.7	88886.6	82477.3	78207.2	62664.9	47954.8	45794.5	50608
compound-3150	T3_positive	MW0162589	1,3,4-trihydroxyoctadecan-2-ylazanium	Alcohol and amines	C18H40NO3+	7.1373	-	2874.21	6531.18	3586.41	7964.55	3183.95	6371.24	6209.63	7095.23	6722.48	7741.82	11069.4	5293.34	5093.07	3918.89	6557.58
compound-3151	T3_positive	MW0165064	N-(2-aminoethyl)-5-[(5-fluoro-2-oxo-1H-indol-3-ylidene)methyl]-2,4-dimethyl-1H-pyrrole-3-carboxamide;hydrochloride	Alcohol and amines	C18H20ClFN4O2	2.8489	-	19798.9	13558.7	22147.7	101744	33708.6	42684.1	24855.4	32814.5	41435.1	54610.7	48601.7	54810.6	27488.8	36430.6	22743.2
compound-3157	T3_positive	ZINC32296280	Ebracteatoside D	Alcohol and amines	C19H34O11	3.3643	-	16004.6	9959.81	9705.85	13556.1	22300.4	17311.9	31166.7	24982	37564.5	27835.7	30375.1	21986	13421.4	15877.3	14222.3
compound-3159	T3_positive	MW0110784	3-bromo-N,N,1-trimethyl-1H-1,2,4-triazol-5-amine	Alcohol and amines	C5H9BrN4	0.7187	-	2870.39	5722.35	5828.58	587.67	2297.39	1504.1	2346.7	1726.77	2031.12	1777.85	1527.69	2633.9	4204.94	3335.22	6188.95
compound-3162	T3_positive	MW0115692	Hexafluoroisopropanol	Alcohol and amines	C3H2F6O	0.9239	-	5837.91	4133.75	3118.25	9523.13	10529.3	7405.89	10133.8	11250.2	10266.1	14182.4	11370.3	15255.2	8304.55	9554.39	2053.03
compound-3186	T3_positive	ZINC13353664	N-[(3R,4R,5S)-4,5-Dimethyl-2-oxooxolan-3-yl]acetamide	Alcohol and amines	C8H13NO3	0.8039	-	23048	18564	20477.9	12232.6	10542	3682.25	8587.87	12281	12943.9	13771.5	13933	9579.08	24527.6	21702.3	18960
compound-3188	T3_positive	ZINC85490151	(2S,3S,4S,5R,6R)-6-[(2R,3S,4R,5R,6R)-4,5,6-trihydroxy-2-(hydroxymethyl)oxan-3-yl]oxyoxane-2,3,4,5-tetrol	Alcohol and amines	C11H20O11	1.463	-	31156.5	24388.1	28952.7	480.62	427.11	372.16	1691.04	3108.35	2584.66	507.76	2169.08	1999.21	33588.3	27801.8	34801.2
compound-3242	T3_positive	MW0151191	Hoiamide A	Alcohol and amines	C44H71N5O10S3	5.133	-	10396.2	4390.29	18742.5	77781.6	112991	194708	123647	116829	137850	92004.2	70690.3	95465.3	7005.87	5481.27	1377.68
compound-3301	T3_positive	MW0163295	(1R,3Z)-3-[(2E)-2-[7a-methyl-1-(6-methylheptan-2-yl)-2,3,3a,5,6,7-hexahydro-1H-inden-4-ylidene]ethylidene]-4-methylene-1-cyclohexanol	Alcohol and amines	C27H44O	6.1943	-	745922	351123	436964	293533	241562	445258	276414	335917	314912	294855	337545	267060	725668	360964	370221
compound-3431	T3_positive	MW0151269	Hydroxystenozole	Alcohol and amines	C21H30N2O	5.1512	19120-01-5 | 5697-57-4	15377.4	16851.2	14235.8	7189.06	7886.72	7842.48	4223.38	3808.33	4651.22	3268.37	3104.26	5521.4	13922.9	11986.8	12888.5
compound-3478	T3_positive	MW0152641	Levopimaradienol	Alcohol and amines	C20H32O	4.2653	97640-46-5	104503	157849	154197	53749.4	50425.7	32816.1	39660.7	27790.1	17758.2	30639.4	35237.7	50518.5	103761	205242	214498
compound-3539	T3_positive	MW0126242	Prometon	Alcohol and amines	C10H19N5O	2.1262	-	14877.9	18008	14452.2	6698.14	6236.74	4336.61	9613	11412.1	12719.9	19242.2	21083.8	14717.1	16206.8	19929.7	19596.8
compound-3543	T3_positive	MW0154142	N1-Acetylthermospermine	Alcohol and amines	C12H28N4O	6.6178	-	13967.6	19883.8	17594.2	82588.1	72465.1	70649.5	61701.1	59791.7	74867.6	39879.1	43144.9	38662.5	22729.5	28290.1	32115.8
compound-3565	T3_positive	MW0143881	(3S,5S,8S,9S,10R,13R,17R)-17-[(2R,5R)-5,6-Dimethylheptan-2-yl]-3-hydroxy-10,13-dimethyl-1,2,3,4,5,7,8,9,11,12,14,15,16,17-tetradecahydrocyclopenta[a]phenanthren-6-one	Alcohol and amines	C28H48O2	8.1869	-	49817.3	51448.8	123222	59595.4	41094.1	25979.8	44018.1	50896.1	40326.3	48393.9	38013.4	5828.49	56350.4	69369.3	49909.3
compound-3577	T3_positive	MW0152026	Kikkanol A	Alcohol and amines	C15H26O3	5.2422	-	1733.58	3319.14	1580.24	53830.2	38815.5	41495.2	52640.4	55056.7	54734.5	93515	73652.2	73778.3	2351.55	1114.02	1638.08
compound-3582	T3_positive	MW0063471	(3S,7R,8S,9S,10R,13R,14S,17R)-17-[(2S,3R,5R)-3-hydroxy-5,6-dimethylheptan-2-yl]-7-methoxy-10,13-dimethyl-2,3,4,7,8,9,11,12,14,15,16,17-dodecahydro-1H-cyclopenta[a]phenanthren-3-ol	Alcohol and amines	C29H50O3	8.1837	-	375.88	369.88	1345.28	1207.09	886.55	673.53	1637.42	2349.99	570.5	941.39	986.03	1452	1099.15	2802.32	550.87
compound-3679	T3_positive	MW0053448	Ganoderiol D	Alcohol and amines	C30H48O5	8.5147	-	7380.93	6055.08	9573.52	13455.6	17658.9	18662.4	22822.8	15135.1	17342.3	14622.9	25588.1	24363.9	9279.92	11091.5	10111
compound-3736	T3_positive	ZINC95914937	(1S,2S,6R,7S,9R,10R,11R)-1,4,4-trimethyl-8,13-dioxatetracyclo[8.2.1.02,6.07,11]tridecane-9,10-diol	Alcohol and amines	C14H22O4	6.1133	-	6786.67	6685.05	8685.95	16223.3	18890.7	13528.9	19437.8	15657.6	19808.8	20067.8	19645.4	21255.9	10490.6	6288.94	8170.02
compound-3740	T3_positive	MW0108731	1-Cycloheptyl-3-cyclohexylurea	Alcohol and amines	C14H26N2O	2.4313	1145-53-5	310571	318330	322239	4.65875e+06	5.00003e+06	5.1949e+06	6.01211e+06	5.34068e+06	5.66876e+06	884837	857047	867107	21698.2	18345.8	18330
compound-3742	T3_positive	MW0160042	(1R,2R,8aS)-1-[(3R)-3-hydroxy-3-methylpent-4-enyl]-2,5,5,8a-tetramethyl-3,4,4a,6,7,8-hexahydro-1H-naphthalen-2-ol	Alcohol and amines	C20H36O2	6.6	-	60267.8	49205	71987.6	96828.9	176122	104169	134632	135580	85011.9	97451.7	110551	86947.9	131746	134389	114974
compound-3743	T3_positive	MW0010806	(±)-3,5,5-Trimethyl-1-hexanol	Alcohol and amines	C9H20O	5.441	-	38709	41774.5	40279.6	144630	164291	149838	178180	154046	178645	156063	155141	147419	34776.8	32567.2	35586.7
compound-3763	T3_positive	ZINC95913723	(1S,3R)-5-[3-[4-[(1S,3R)-6,8-dihydroxy-1,3-dimethyl-1,2,3,4-tetrahydroisoquinolin-5-yl]-1-hydroxy-8-methoxy-6-methylnaphthalen-2-yl]-4-hydroxy-5-methoxy-7-methylnaphthalen-1-yl]-1,3-dimethyl-1,2,3,4-tetrahydroisoquinoline-6,8-diol	Alcohol and amines	C46H48N2O8	4.4265	-	1508.42	4216.5	7766.5	1676.02	2090.02	1701.02	864.4	1243.87	447.48	1000.66	2250.5	898.71	5133.44	3072.79	3406.08
compound-3769	T3_negative	MW0166815	guaiacyl-GXG	Alcohol and amines	C24H36O16	0.6917	-	31633.1	27216.3	24676	8931.97	1704.1	1821.15	2583.82	6540.64	4050.6	2183.47	3059.6	11176.8	28095.5	33300.1	42454.4
compound-3779	T3_positive	ZINC38321806	(3S,5R,6R,7E,9S)-Megastigman-7-ene-3,5,6,9-tetrol 9-O-beta-D-glucopyranoside	Alcohol and amines	C19H34O9	1.8735	-	15875.8	11422.3	17069.1	17642.9	21468.6	28811.9	24413.7	21875.4	23197.3	29514.5	38719.4	30269.2	11001.1	19028.3	10958.1
compound-3800	T3_positive	MW0108734	Oxamide, N,N'-dicyclohexylthio-	Alcohol and amines	C14H24N2OS	4.3724	20836-95-7	18196	25059.3	22010.8	19709.1	23315	14955.8	19144	15686.4	9807.41	1882.61	10767.9	2242.85	29506.5	30545.5	26262.8
compound-3813	T3_negative	MW0161667	N-Caffeoyl serotonin	Alcohol and amines	C19H18N2O4	4.0287	928765-97-3	54438.7	41627.3	99228.8	98454	134974	105282	105759	125087	119499	111926	113933	97460.6	60715.9	49734	63301.8
compound-3827	T3_positive	MW0117375	2-(1H-indol-3-yl)-N-(4-methoxyphenyl)acetamide	Alcohol and amines	C17H16N2O2	3.9982	-	27349.7	9276.64	24150.9	142688	144292	129740	142369	147681	134769	91083.9	89132.7	86418.1	26550.8	22465.7	32554.5
compound-3835	T3_positive	MW0111276	Rimantadine	Alcohol and amines	C12H21N	2.4313	13392-28-4	1.04226e+06	1.02011e+06	1.04593e+06	312592	323947	388202	495314	469900	407307	41245.9	53958.6	57781.8	964302	964970	977078
compound-3841	T3_negative	MW0017061	Chlorothymol	Alcohol and amines	C10H13ClO	1.0605	89-68-9	13393.6	13407.5	13704.6	12950	17870.3	20742.3	19318.8	22246.9	20730.5	21137.4	20695.4	19605	10958	11494.8	11429.2
compound-3850	T3_positive	MW0111314	Thioetheramide PC	Alcohol and amines	C40H84N2O5PS+	6.8246	116457-99-9	3605.28	8042.53	6383.21	14693.6	8632.93	11498.2	5354.02	4972.91	3278.58	2652.75	619.61	710.2	334.79	342.73	403.03
compound-3851	T3_positive	MW0115424	Triethylene glycol monomethyl ether	Alcohol and amines	C7H16O4	3.2443	112-35-6	2865.36	2075.17	1999.78	10255.4	13456.3	10288.4	23255.9	16144.1	18646.5	24512.9	26178	31593.7	2521.37	1768.27	2021.39
compound-3864	T3_positive	MW0014392	4a-Carboxy-4b-methyl-5a-cholesta-8,24-dien-3b-ol	Alcohol and amines	C29H46O3	7.8929	-	1115.64	4574.58	5298.14	43594.2	54017.8	64013.7	73540.4	76558.4	75029.4	54732.1	55043.8	59692	1815.04	1923.12	3122.35
compound-3894	T3_positive	MW0104260	App-fubinaca	Alcohol and amines	C24H21FN4O2	3.4692	-	62892.2	87369.4	92897.8	7629.68	17356.3	7411.66	7212.02	556.3	19282.4	33072.4	44502.9	42084.4	26089.6	83080	83318.3
compound-3897	T3_negative	MW0049092	Cycloastragenol	Alcohol and amines	C30H50O5	7.0812	78574-94-4 | 84605-18-5	142933	125788	116802	123465	118555	128062	163060	174232	174845	166491	168927	160367	118156	121225	124477
compound-3905	T3_negative	MEDL02165	1,4-Dihydro-1-methyl-4-oxo-3-pyridinecarboxamide	Alcohol and amines	C7H8N2O2	0.8138	769-49-3	94685	44311.7	95771.6	106393	67132.5	177796	158773	181978	218857	230341	217041	216430	89190	74796.2	90138.4
compound-3917	T3_negative	MW0141802	1D-myo-inositol 2-amino-2-deoxy-alpha-D-glucopyranoside	Alcohol and amines	C12H23NO10	0.6605	75802-23-2	22260.9	19573	23278.2	45094	43926.5	43426.2	42717.4	45655.7	46327.1	43826.6	44986.1	50424.4	16151.6	16510.6	18229.8
compound-3936	T3_negative	MW0114406	Erythrityl tetranitrate	Alcohol and amines	C4H6N4O12	0.6402	7297-25-8	17152	12259.8	18255.9	7362.42	6696.25	13561.3	17234.3	7141.62	5817.38	25168.2	20507	20533.8	17557.7	16229.5	15776
compound-3937	T3_positive	MW0126392	2,4-Quinolinediol	Alcohol and amines	C9H7NO2	3.8038	86-95-3 | 70254-44-3 | 70254-43-2	2047.64	3344.45	3072.15	3032.09	5500.71	5745.26	26392.8	7108.39	7924.62	23649.9	6043.62	6180.89	3057.57	760.16	1934.13
compound-3938	T3_positive	MW0142449	2-Oxospirilloxanthin	Alcohol and amines	C42H58O3	8.6016	-	30531.4	20491.8	22106.4	1688.63	4630.63	3899.21	1231.44	1547.96	944.88	984.78	3601.77	2862.33	25376.9	24565.8	26121.1
compound-3950	T3_positive	MW0143488	5-(5,6-dimethoxy-1H-benzimidazol-1-yl)-3-[[4-(methylsulfonyl)phenyl]methoxy]-2-thiophenecarboxamide	Alcohol and amines	C22H21N3O6S2	3.5913	916985-21-2	59303.2	61177.7	68476.4	13252.6	14645.3	13547.2	2253.4	1071.55	4887.27	12967.7	8113.69	12009.4	72051.8	69675.4	66751.6
compound-3990	T3_positive	MW0138337	Grossamide	Alcohol and amines	C36H36N2O8	7.2423	80510-06-1	25205.3	57484.3	81338.1	147921	172521	162204	194959	212789	200272	253982	723349	259844	64706.3	76528	73470.3
compound-3991	T3_negative	MW0109741	S-Nitroso-N-acetyl-DL-penicillamine	Alcohol and amines	C7H12N2O4S	8.987	67776-06-1 | 79032-48-7 | 152971-80-7	21341.8	12533.3	11771.1	12998.9	12951.2	12544.6	12811.3	13859	13462.9	13359.7	12430.8	14703.3	12120.8	12734.1	13383
compound-3994	T3_negative	MW0117416	2-((2,4-dichlorophenyl)amino)-N-((tetrahydro-2H-pyran-4-yl)methyl)-4-(trifluoromethyl)pyrimidine-5-carboxamide	Alcohol and amines	C18H17Cl2F3N4O2	2.9524	666260-75-9	1.01834e+06	940232	943079	111639	120958	89788.8	3462.72	32975.2	43876.5	50893.7	70162.8	82406.3	1.15485e+06	1.10534e+06	1.11104e+06
compound-4038	T3_negative	MW0156564	Schradan	Alcohol and amines	C8H24N4O3P2	3.9391	152-16-9	7307.52	6176.66	7066.72	35530.1	37233.8	27682.5	55272.6	103448	55742.9	22842.8	33684.4	27669.3	6073.37	6221.23	3979.13
compound-4049	T3_positive	MW0014408	4alpha-Formyl-5alpha-cholesta-8,24-dien-3beta-ol	Alcohol and amines	C28H44O2	7.4888	-	9174.55	10136	17858.7	97911.2	92611.3	95317.1	130849	124080	105400	105907	107286	61973.7	22979.2	19263.8	7097.71
compound-4077	T3_negative	MW0052790	exo-2-Methyl-3-methylenebicyclo[2.2.1]heptan-2-ol	Alcohol and amines	C9H14O	4.2981	59300-40-2	5047.68	3904.26	3877.2	2920.85	2559.59	2531.75	1659.09	1970.6	1566.91	489.11	1290.29	6374.4	2613.28	3084.12	2767.68
compound-4079	T3_positive	MW0126796	Thioperamide	Alcohol and amines	C15H24N4S	4.5536	106243-16-7	48195.2	34294.6	31707.4	116078	121819	132227	128489	211405	130081	120553	125733	120452	28511.2	15786.1	28656.6
compound-4094	T3_negative	ZINC70451060	3-Acetoxynorerythrosuamide	Alcohol and amines	C26H39NO8	6.1816	58189-26-7	30831.6	24361.8	30727.5	36063.2	33799.6	30755.5	16046.1	27688.2	7195	9052.03	26894.7	11222.8	7850.05	2809.01	5013.01
compound-4098	T3_positive	MW0104363	Acetamide, 2-(dimethylamino)-N-(5-ethyl-1,3,4-thiadiazol-2-yl)-	Alcohol and amines	C8H14N4OS	0.8212	111750-46-0	15422.7	12865.6	20200.5	30233.4	33545.2	26264	25377.8	24565	37696.6	20237.8	22036	9998.56	10662.6	11625.1	10401.7
compound-4116	T3_positive	MW0144873	Alismol	Alcohol and amines	C15H24O	4.1054	87827-55-2	88248.2	106255	101128	38128.2	25355.4	31083.7	28899.3	23690.8	22073	21115.1	39521.7	36866.6	105275	113450	105719
compound-4133	T3_negative	MW0154496	Nidifidienol	Alcohol and amines	C15H22BrClO	2.6137	55890-19-2	947398	949754	922774	645859	673501	651225	686275	711004	669544	558262	566715	574500	770673	756459	776879
compound-4135	T3_negative	MW0108210	Methazolamide	Alcohol and amines	C5H8N4O3S2	4.2263	554-57-4	20522.2	17398.3	19579.3	22516.1	18798	16703.7	18380.8	17468.1	19843.7	23580.9	23103.5	17181.7	20516.5	18380.7	18291.5
compound-4144	T3_negative	MW0114365	Droperidol	Alcohol and amines	C22H22FN3O2	3.794	548-73-2	26746.7	36371.4	50960.5	116443	76442.1	124154	133819	140767	142774	95816.6	83353.4	93168.1	25854.9	25680.8	29964.9
compound-4150	T3_positive	MW0140472	Vomifoliol	Alcohol and amines	C13H20O3	5.0419	23526-45-6 | 50763-73-0	5224.34	10818.2	5493.75	25992.9	25324	35549.1	71966.2	73007.6	68077.3	59441.1	68633.1	63755	3431.09	11177.2	7352.56
compound-4153	T3_negative	MW0125683	N-butyl-1,1-dioxo-1,2-benzothiazol-3-amine	Alcohol and amines	C11H14N2O2S	4.6591	53983-80-5	1847.28	1734.07	2728.14	25850	21414.7	18336.4	1417.06	11060.3	10875.9	2487.7	8390.11	5762.48	1456.22	3861.25	3459.99
compound-4173	T3_negative	MW0114169	Dambonitol	Alcohol and amines	C8H16O6	2.6514	523-94-4	14035.1	15149.4	11927.9	10768.3	10327.3	11187.7	14626.8	18963	12828.1	13328.5	16591.6	20341.3	16641.3	18183.1	13934
compound-4175	T3_negative	MADP0518	N3-(4-fluorophenyl)-1h-pyrazolo[3,4-d]pyrimidine-3,4-diamine	Alcohol and amines	C11H9FN6	5.8219	522629-08-9	16613.9	11993.2	8594.38	40137.2	34470.5	37605.3	45927.8	113069	40507.7	140201	37863.4	44652.1	6380.27	7343.83	7667.72
compound-4186	T3_positive	MEDP2251	Propyrazol	Alcohol and amines	C24H22N2O3	2.7508	263717-53-9	9432.16	10881.7	30611	136579	130383	136423	168761	147459	135516	148020	136632	147353	5065.18	2088.26	6953.5
compound-4195	T3_positive	MW0122942	Aspergamid B	Alcohol and amines	C26H29N3O4	0.7869	-	5231.24	3330.33	6043.83	17666.1	8459.03	16722.5	8858.84	10157.4	6035.29	26687.6	25149.7	36345.6	6117.57	6692.03	4386.06
compound-4201	T3_positive	MW0062183	(1S,2R,4S,5R,8R,10S,13R,14R,17S,18R,22S)-4,5,9,9,13,20,20-heptamethyl-24-oxahexacyclo[15.5.2.01,18.04,17.05,14.08,13]tetracosane-2,10,22-triol	Alcohol and amines	C30H50O4	5.2061	20054-97-1	94840.9	71618.5	62268.4	15244.9	30949.8	37746.7	28486.4	21878	34065	46928.4	47118.6	45721.6	101955	106003	90993.7
compound-4216	T3_negative	MW0154890	Pantetheine	Alcohol and amines	C11H22N2O4S	6.3423	496-65-1	1448.91	2337.14	1569.97	1685.48	3567.14	2363.72	1563.32	462.79	1862.85	1527.51	1748.18	10140.9	2168.53	2774.33	2050.54
compound-4217	T3_positive	MW0127291	Methionol	Alcohol and amines	C4H10OS	1.3586	505-10-2	481777	166907	265512	207976	168767	141545	170266	169428	197598	273153	274220	600556	341985	118514	171832
compound-4236	T3_positive	MW0009688	Robenidine	Alcohol and amines	C15H13Cl2N5	0.7698	25875-51-8	2809.42	2139	2771.51	1709.2	1110.36	1787.78	3969.25	2042.72	1640.68	3711.84	7571.36	4763.91	2704.51	4915.77	2840.47
compound-4243	T3_negative	MW0111280	Selexipag	Alcohol and amines	C26H32N4O4S	7.3853	475086-01-2	173761	92828.2	60595.1	88027.2	267750	217274	255786	215307	140212	193557	131987	134912	156872	37421.8	32517.9
compound-4244	T3_negative	MW0149313	Funtumine	Alcohol and amines	C21H35NO	7.0119	474-45-3	13527.9	13668.7	12581	15490.4	14077.1	14819.4	9842.38	11615.1	13143.9	11674.2	9143.3	11043	16018.4	12972.8	12374.3
compound-4253	T3_positive	MW0115442	Tyramine glucuronide	Alcohol and amines	C14H19NO7	2.7508	27972-85-6	27718.6	26155	31526.7	1216.63	1095.68	2077.21	1279.91	333.77	555.15	367.96	2037.14	874.85	31490.1	31226	32866.6
compound-4274	T3_positive	MW0111384	12-Hydroxy-6-epi-albrassitriol	Alcohol and amines	C15H26O4	4.2475	178330-78-4	1217.69	914.4	984.49	4841.93	5360.81	3823.66	5100.61	4988.86	2895.17	1945.02	2168.64	2825.9	1047.88	1116.9	1487.03
compound-4275	T3_positive	MW0111420	Lithospermoside	Alcohol and amines	C14H19NO8	1.3756	63492-69-3	2209.69	2163.99	2448.75	13990.2	19824.8	18032.5	9485.92	7927.22	9944.32	243588	238646	258052	2692.09	428.43	2464.87
compound-4302	T3_negative	MW0013517	2-Hydroxyestradiol	Alcohol and amines	C18H24O3	6.5362	362-05-0	16146.9	14336.9	12650.4	11066.3	11950.9	13381.6	8377.06	9196.83	10337.7	8949.05	10729.3	8116.31	15214.1	13591.2	15210.5
compound-4303	T3_negative	MW0142837	3beta-Fluoroandrost-5-en-17beta-ol	Alcohol and amines	C19H29FO	5.3589	361-79-5	11522.7	15173.2	19555.3	25165.8	25468.9	32923.2	44771.6	51006.3	34992.9	33916.5	42814.5	36445.9	20752.3	20171.2	11031.9
compound-4312	T3_negative	MW0154102	Braco-19	Alcohol and amines	C35H43N7O2	5.5313	351351-75-2	740687	734723	1.00101e+06	676986	577360	584795	325255	326416	380658	349996	362325	355288	209417	209704	215373
compound-4313	T3_negative	ZINC34654216	CryptoMeridiol 11-rhaMnoside	Alcohol and amines	C21H38O6	5.9391	349112-30-7	8158.75	8671.83	7751.05	17001.9	21509	18950.9	26387.4	37350.9	39716.7	5065.94	10266.8	9581.3	4034.54	2909.84	3037
compound-4323	T3_negative	MW0141536	17beta-[Bis(2-hydroxyethyl)amino]androst-5-en-3beta-ol	Alcohol and amines	C23H39NO3	4.8135	6956-93-0	3478.88	2306.15	6089.89	34938.3	46122.6	52775.8	51522.9	49343.7	46530	25205.7	44356.2	33921.9	6434.55	5046.31	6210.26
compound-4330	T3_negative	MW0117090	(3z)-N,N-Dimethyl-2-Oxo-3-(4,5,6,7-Tetrahydro-1h-Indol-2-Ylmethylidene)-2,3-Dihydro-1h-Indole-5-Sulfonamide	Alcohol and amines	C19H21N3O3S	4.696	330161-87-0	6890.3	31034.2	10808.9	14993.7	10036	20296.9	21054	17257.6	13336.1	14542.7	12478.9	13623.6	14080.6	12998.6	7449.58
compound-4359	T3_positive	MW0167932	(E)-1-(L-cystein-S-yl)-N-hydroxy-omega-(methylsulfanyl)nonan-1-imine	Alcohol and amines	C13H26N2O3S2	0.8212	-	14071	41604.9	33393.1	16391.8	29189.3	39280.5	19929.2	12376	1104.59	1238.51	2446.02	5798.62	22000.8	12029.3	34888.6
compound-4392	T3_positive	MW0012808	1-Heptanol	Alcohol and amines	C7H16O	4.1939	111-70-6	27155.1	22085.3	38409.5	100411	96161.4	167053	124352	124944	102986	101104	102820	105850	24837.7	22357.5	25829.1
compound-4397	T3_positive	MW0125824	2-phenyl-N-(propan-2-yl)quinoline-4-carboxamide	Alcohol and amines	C19H18N2O	0.7869	349400-31-3	6826.46	1074.38	7520.37	43842	41416.8	44387.6	17948.9	31496.2	40138.8	54277	59719	67621	10333.6	7972.09	8102.83
compound-4438	T3_positive	MW0016020	Avocadyne 4-acetate	Alcohol and amines	C19H34O4	7.1024	28884-46-0	13341.3	11723.2	20761.8	55720.7	38855.7	48349	36029.6	30178.5	36563.9	28949.2	25729	30485.8	734.09	815.49	1257.17
compound-4449	T3_negative	MW0125758	Neoacrimarine J	Alcohol and amines	C28H23NO9	4.2442	217199-08-1	1.75811e+06	1.70251e+06	1.7375e+06	934350	920652	903036	928043	910721	935311	1.22491e+06	1.21627e+06	1.22814e+06	1.83255e+06	1.74862e+06	1.81113e+06
compound-4452	T3_negative	MW0111967	2,4-Diacetylphloroglucinol	Alcohol and amines	C10H10O5	3.0051	2161-86-6	50224.6	54208.1	55191.4	45263.7	57428.2	61049.1	60923.2	66645.7	60921.7	64119.2	66287.6	53489.9	48477.1	48300.3	55768.2
compound-4483	T3_positive	MW0012826	1-Hexanol	Alcohol and amines	C6H14O	3.715	111-27-3	23698.6	16375	43238.4	91131.1	88006.9	90852.2	109464	100930	97752.6	67025.2	71937.1	70967.5	10173.4	22589.7	9520.34
compound-4495	T3_negative	FDATN00011	Lenalidomide	Alcohol and amines	C13H13N3O3	2.1798	191732-72-6 | 443912-14-9	13998.8	7565.05	14962.7	86383	78514.9	83138	117148	129220	126415	116126	115931	122112	2864.69	3651.42	9927.03
compound-4496	T3_negative	MW0126205	Pomalidomide	Alcohol and amines	C13H11N3O4	3.5322	19171-19-8	128209	121550	115363	157641	158186	161500	154654	144455	134361	118290	117390	117529	99278	97193	100421
compound-4503	T3_negative	MW0124181	2,5-Furandimethanol	Alcohol and amines	C6H8O3	0.9191	1883-75-6	87031.1	82850.4	76457.4	108388	86008.5	109537	31274.4	32839.1	31873.8	24853.9	101575	25853.8	78601.1	79909.8	152720
compound-4511	T3_positive	MW0012922	Octanol	Alcohol and amines	C8H18O	3.7862	111-87-5	203364	220748	209538	78323.3	81844.1	84076.9	82700.9	75579.8	75158	54327.3	52777.3	51959.5	183780	192440	204750
compound-4565	T3_positive	MW0112754	3-Amino-1-hydroxy-5,7-dimethyl-adamantane	Alcohol and amines	C12H21NO	3.7862	-	32631.8	32454.3	32280.6	5449.75	8500	3311.52	1012.74	3705.8	4859.09	9437.28	9844.34	6378.94	35142.6	39132.9	27315.6
compound-4587	T3_positive	ZINC34425380	Isorengyoside	Alcohol and amines	C14H26O8	3.3207	101489-32-1	12671.3	11961.6	14162.2	654.28	2261.14	851.43	1931.84	1930.51	2442.15	841	938.08	1985.23	14689.1	12987.7	13398.4
compound-4596	T3_positive	MW0138570	Isovitexin 2''-O-arabinoside	Alcohol and amines	C26H28O14	3.8397	53382-71-1	26633.5	48386.5	32940.9	101589	102110	86780.2	171171	175327	182298	497969	1.54389e+06	546486	40027.2	55600.8	32496.6
compound-4631	T3_negative	MW0141618	17-Methyl-androsta-2,4-dieno(2,3-d)isoxazol-17-ol, (17beta)-	Alcohol and amines	C21H29NO2	4.7681	13648-01-6	609600	614837	571356	938855	966002	965709	864279	1.08942e+06	1.1522e+06	801318	796845	830369	636223	397987	646098
compound-4633	T3_positive	MW0007561	Mechlorethamine	Alcohol and amines	C5H11Cl2N	0.7652	51-75-2	301152	167258	186110	846684	1.1229e+06	942573	1.74924e+06	1.50397e+06	1.50791e+06	1.77551e+06	2.33363e+06	1.89924e+06	117035	110281	4480.42
compound-4656	T3_negative	MW0105301	5-Aminopentanamide	Alcohol and amines	C5H12N2O	9.0751	13023-70-6	9919.45	15058.6	9782.51	16184.3	16590.5	14731.9	12859.4	10415.4	13150.8	13267.9	18900.3	20206.5	15020	8588.16	16427.5
compound-4695	T3_negative	MW0013199	2-[Octahydro-4,7-dimethyl-1-oxocyclopenta[c]pyran-3-yl]nepetalactam	Alcohol and amines	C20H29NO3	7.0801	115421-74-4	3161.92	3227.94	1007.88	4340.03	3618.5	3009.67	2560.36	4399.51	5837.28	3722.07	4858.76	5665.04	1327.19	2465.6	1302.63
compound-4697	T3_positive	MW0054272	2alpha,3beta,12alpha,21,24(R),25-Hexahydroxylanost-8-ene	Alcohol and amines	C30H52O6	7.5417	-	3637.86	4527.88	3516.05	51374	55266.9	59905.2	50503.3	49401.5	46626.3	17024.4	20960.8	719	3928.65	2891.91	4414.6
compound-4703	T3_positive	MW0005946	Acetohexamide	Alcohol and amines	C15H20N2O4S	6.1044	968-81-0	5411.29	3465.92	3266.92	29418.9	29232.8	27145.2	46544.6	41954.2	44677.1	25569.2	29433.2	29535.4	5290.78	2953.06	3005.72
compound-4721	T3_positive	MW0014372	alpha-Ionol	Alcohol and amines	C13H22O	4.8068	25312-34-9	66497	61795.2	71933	315929	345459	379059	323951	311875	325519	263859	294624	291115	49258.7	61803.9	54891.6
compound-4763	T3_positive	MW0194180	1,3-Benzenediol, 2-[3-methyl-6-(1-methylethenyl)-2-cyclohexen-1-yl]-5-pentyl-, (1R-trans)-	Alcohol and amines	C21H30O2	8.7274	74219-29-7	3993.01	4312.92	10906.5	47200.7	38923.4	38760.7	27266.4	5052.64	32820.9	12211.7	12213.7	18474.2	1083.15	497.79	572.77
compound-4796	T3_positive	MW0164538	(1,3)-beta-Xylotetraose	Alcohol and amines	C20H34O17	0.7869	-	13839	11757.2	2657.84	29655.5	39751.7	34804.2	45610.8	37810.5	38064.6	52713.8	39988.4	47453.4	2269.51	1726.94	9615.7
compound-4803	T3_negative	MW0164606	Amylose	Alcohol and amines	C14H26O11	1.2652	9005-82-7	741.98	2696.4	5713.6	825609	51708.4	70011.6	82430	96014.2	99838.8	131394	96843.7	99631.4	32731.6	34056.4	1675.06
compound-4809	T3_negative	MW0140219	(1R,2R,4S)-limonene-1,2-diol	Alcohol and amines	C10H18O2	4.4239	-	2161.96	3497.07	5273.39	3953.43	1482.89	3463.31	1394.04	2487.45	4216.87	4879.88	3829.49	3455.03	4267.16	3533.44	5106.09
compound-4812	T3_positive	MW0104730	2-cyano-N-cyclohexylacetamide	Alcohol and amines	C9H14N2O	0.5475	15029-38-6	1222.14	2118.43	2960.77	2727.75	2488.91	2002.62	1331.58	577.85	1781.06	2519.13	3448.94	3262.08	2428.04	1840	3190.18
compound-4814	T3_negative	MW0128305	(7'R,8'R)-4,7'-Epoxy-3',5-dimethoxy-4',9,9'-lignanetriol 9'-glucoside	Alcohol and amines	C26H34O11	3.8856	-	175841	160966	174674	138701	82802.9	91510.5	59104.9	64849.4	45345.8	42469.4	46488.8	18490.2	170460	162904	167779
compound-4815	T3_positive	MW0123898	Ethoxzolamide	Alcohol and amines	C9H10N2O3S2	4.1411	452-35-7	82914.1	89100.5	82131.4	2.37481e+06	2.67528e+06	2.58822e+06	3.27465e+06	3.09017e+06	3.07507e+06	1.03135e+06	1.03007e+06	1.12524e+06	15777.3	6734.97	13481.1
compound-4836	T3_negative	MW0109217	Phenylbutyrylglutamine	Alcohol and amines	C15H20N2O4	4.0287	-	1.00242e+06	1.00334e+06	1.3368e+06	2.29634e+06	3.04321e+06	2.35276e+06	3.57019e+06	2.76317e+06	2.61775e+06	2.65574e+06	3.02509e+06	2.49522e+06	935944	1.25304e+06	1.23785e+06
compound-4848	T3_positive	MW0013048	2-(4-Methylphenyl)-1-propanol	Alcohol and amines	C10H14O	4.9877	4371-50-0	23292.8	18837.2	21309.3	461392	452629	114408	128194	118551	112834	90607.2	110592	488989	20203.6	19041.8	22839.3
compound-4856	T3_negative	MW0160242	(E)-indol-3-ylacetaldoxime	Alcohol and amines	C10H10N2O	4.1139	-	1514.22	2236.11	706.02	34571.4	46116.5	46131.1	29229.2	20046.1	19904.1	3748.8	2276.19	3961.38	1344.33	804.88	312.51
compound-4879	T3_negative	MW0118547	3-Pyridinemethanol	Alcohol and amines	C6H7NO	2.2108	-	14055	17867.3	11022.4	70749.8	198965	65956.6	19382.7	24015.3	19907.8	14634.5	23286.2	15727.9	2433.51	2222.31	1893.55
compound-4897	T3_negative	MW0122981	Austidiol	Alcohol and amines	C12H12O5	4.2263	53043-28-0	2575.32	1402.25	3002.15	121425	122658	149707	122274	132296	139439	232208	222071	222787	2878.78	5642.09	1455.37
compound-4911	T3_positive	MW0130918	Tyrphostin B42	Alcohol and amines	C17H14N2O3	4.6804	133550-30-8 | 134036-52-5	82047	87527.1	76799	38631.4	27600.9	39003.4	15730.8	23192.7	14457.8	22416.5	24689.3	26393.8	99259.2	90843.7	114175
compound-4917	T3_negative	MW0125605	N-3-Pyridinyl-4-[[3-[[5-(trifluoromethyl)-2-pyridinyl]oxy]phenyl]methyl]-1-piperidinecarboxamide	Alcohol and amines	C24H23F3N4O2	4.8771	-	89540.7	30520.2	36365.2	82708	74820.6	72068.1	105966	75403.9	82380.1	69819	56780.6	48239.2	86552.1	69477	100776
compound-4920	T3_negative	MW0104708	2-chloro-N-(1-cyanocyclopentyl)acetamide	Alcohol and amines	C8H11ClN2O	0.7789	78734-65-3	1746.51	3094.13	2985.96	5480.44	5248.15	4307.25	5674.05	9449.56	8613.58	8078.9	6074.7	8422.56	2064.74	2169.06	924.98
compound-4925	T3_positive	MW0016385	Capsidiol	Alcohol and amines	C15H24O2	5.441	37208-05-2	125143	136297	133703	536066	554415	543255	637745	603689	641389	549537	574348	562346	114346	117886	119221
compound-4954	T3_negative	MW0152029	Kikkanol D	Alcohol and amines	C15H26O3	6.5029	-	7672.98	14678.5	3868.65	9953.86	12045.9	8385.27	19246.4	7467.8	11174.1	6730.77	9898.33	9826.14	4267.36	5884.08	4500.34
compound-4967	T3_negative	MW0119768	4-Quinolone-3-Carboxamide CB2 Ligand	Alcohol and amines	C26H34N2O3	5.2227	-	12247	12303.6	14237.2	4292.16	5724.96	2819.71	5300.46	2261.75	2548.41	3277.88	3715.58	2961.97	12626.4	15827	15966.3
compound-5012	T3_negative	MW0013164	NCGC00381336-01_C33H50O21_2,6-Anhydro-5-O-[4-({6-O-[4-(beta-D-glucopyranosyloxy)-2-methylenebutanoyl]-beta-D-glucopyranosyl}oxy)-2-methylenebutanoyl]-1-O-(4-hydroxy-2-methylenebutanoyl)hexitol	Alcohol and amines	C33H50O21	8.9524	-	2495.79	1542.2	3527.7	3734.78	5158.93	1559.29	4619.31	3790.53	4615.38	489.65	2294.47	2589.75	653.61	2395.39	1994.19
compound-5022	T3_negative	MW0140459	(6E)-8-hydroxygeraniol	Alcohol and amines	C10H18O2	4.6227	-	15106.1	12935.8	13740.6	20160.8	25580.5	17891.4	30058.3	23630.1	26555.8	19742.8	18885.7	20805.6	20448.7	16914.1	18905.2
compound-5044	T3_positive	MW0141711	1D-3-amino-1-guanidino-1,3-dideoxy-scyllo-inositol	Alcohol and amines	C7H16N4O4	3.4168	-	9982.39	11161.5	8232.09	1942.8	2509.42	1734.58	1750.62	1090.58	1709.84	1210.92	2371.38	921.49	7829.81	11925.9	11047.9
compound-5072	T3_positive	MW0112832	3-Hydroxy-4-butanolide	Alcohol and amines	C10H16O8	0.8108	211107-44-7	6441.27	21442.3	35594.6	18369.2	16839.2	14985.2	13964.1	21628.5	25822.8	7439.88	5579.16	4402.62	40933.5	46582.6	18322.6
compound-5113	T3_negative	MW0141595	17beta-Methylestra-1,3,5(10)-trien-3-ol	Alcohol and amines	C19H26O	5.5677	-	35184.1	36846.3	34227.6	30683.6	28288	58922.6	18817.8	19338.1	23942.1	20023	15201.1	15034	69138.4	28536.6	62479.3
compound-5164	T3_positive	MW0140609	(4R)-2-methyl-6-methylideneocta-2,7-dien-4-ol	Alcohol and amines	C10H16O	3.7505	60894-97-5	33462.2	31651.1	32166.5	9172.61	3899.24	6365.66	7391.83	4548.57	7162.63	7427.78	6738.92	5711.33	28964.3	36910.9	35559.5
compound-5170	T3_positive	MW0112925	3'-Sialyllactosamine	Alcohol and amines	C23H40N2O18	2.0347	126151-66-4	2847.73	1977.43	534.64	21109.9	21346.8	15397.6	35952.4	36746	46942	98227.9	119418	95545.9	1762.24	1961.27	1888.2
compound-5178	T3_negative	MW0141031	[(2R,3S,4R,5R)-5-[5-amino-4-[(4-amino-4-oxo-butanoyl)amino]imidazol-1-yl]-3,4-dihydroxy-tetrahydrofuran-2-yl]methyl dihydrogen phosphate	Alcohol and amines	C12H20N5O9P	0.7524	-	2582.59	61051.1	26554.8	45897.2	55860.1	42685.2	79058.2	64234.5	82993.5	8309.37	3612.72	4131.17	43442.4	27605.1	44584.8
compound-5240	T3_positive	MW0129640	1,26-Hexacosanediol diferulate	Alcohol and amines	C46H70O8	8.0142	-	25425.1	23480	20670.2	163642	157969	171926	209368	206624	208423	135657	136819	141036	10696	10448.2	11167.9
compound-5284	T3_positive	MW0113797	7-Drimene-11,12,14-triol	Alcohol and amines	C15H26O3	4.9877	124869-11-0	75644.6	72398.8	69641.4	264979	300270	293604	326225	306435	289031	271045	271557	254328	73275.2	83582.1	72722.8
compound-5310	T3_positive	MW0113819	8-[2-(3,4-dihydroxy-2,5-dimethoxyoxolan-3-yl)ethyl]-4a,7,8-trimethylspiro[2,3,5,6,7,8a-hexahydro-1H-naphthalene-4,2'-oxirane]-2,3-diol	Alcohol and amines	C22H38O8	5.7476	-	1178.78	2319.54	1316.3	2701.58	6070.54	5720.65	6939.53	3409.29	8168.34	12803.5	43593	38792.8	1563.58	2399.14	620.04
compound-5311	T3_negative	MW0015525	5-[(1S)-2,6,6-Trimethyl-4-oxo-1-hydroxy-2-cyclohexenyl]-3-methyl-2,4-pentadien-1-ol	Alcohol and amines	C15H22O3	6.6266	-	5606.61	8034.33	5667.85	8282.4	8164.05	13104.9	9614.4	4640.73	6276.98	5953.22	7371.57	3429.3	6223.46	7996.16	6615.17
compound-5316	T3_positive	MW0113823	8-Hydroxy-4(6)-lactarene-5,14-diol	Alcohol and amines	C15H26O3	5.441	-	22273.1	33543.9	29826.1	147043	155646	148732	160916	167526	166415	159417	168930	144868	29970.2	27987	31157.4
compound-5327	T3_positive	MW0053460	ganoderol A	Alcohol and amines	C30H46O2	5.8727	104700-97-2	57718.6	46059	50851.3	28329.5	29636.5	27568	20276.5	29771.9	22934.1	40374	41615	35598.8	62736.6	65752.6	60836
compound-5328	T3_positive	MW0129641	1,28-Dicaffeoyloctacosanediol	Alcohol and amines	C46H70O8	8.0142	-	11687.7	11056.1	10173.3	73642.3	71027	77655.8	93853.9	92845.7	95788.2	56280.8	65460.2	67128.9	4815.7	5774.27	5393.37
compound-5333	T3_negative	ZINC95911713	(2R)-N-[(1S,2R,3E,10E)-1-[(beta-D-Glucopyranosyloxy)methyl]-2-hydroxy-3,10-heptadecadienyl]-2-hydroxyhexadecanamide	Alcohol and amines	C40H75NO9	8.9524	-	1.18297e+07	1.12803e+07	1.09005e+07	1.10249e+07	8.73576e+06	9.98663e+06	9.246e+06	8.25565e+06	7.93867e+06	1.03441e+07	1.04176e+07	9.50726e+06	9.05467e+06	9.19468e+06	6.94726e+06
compound-5344	T3_negative	MW0162424	D-galactosylononitol	Alcohol and amines	C13H24O11	0.7089	-	18281.3	21119.5	23538.5	32495.1	31213.3	36819.2	13018.2	13788.8	22136.5	35103.2	32663.2	33146.5	29498	35076	31423.3
compound-5346	T3_positive	MW0143696	5''-Phosphoribosylparomamine	Alcohol and amines	C17H34N3O14P	2.6805	-	83627.5	79832.6	48790.8	17155.1	16048	22979.5	20415	17785.7	24525.8	6318.36	14302.8	20524.8	87268.8	50531.4	82786.6
compound-5347	T3_positive	MW0116980	Veliparib	Alcohol and amines	C13H16N4O	3.5044	912444-00-9	20933	26745.3	28000.9	2757.96	2754.82	2415.2	1413.78	753.08	456	585.64	541.63	2002.63	27437.8	26628.1	43311
compound-5361	T3_negative	MW0149442	gamma-L-glutamylbutirosin B	Alcohol and amines	C26H48N6O15	6.4851	-	276137	337590	269599	370560	272507	279887	275253	350698	325686	201267	268366	242350	230978	323733	340492
compound-5363	T3_positive	ZINC95912168	4-(beta-D-Glucopyranosyloxy)-1-naphthol	Alcohol and amines	C16H18O7	3.5219	-	2420.76	4024.36	4205.86	5505.63	3158.27	6566.26	9156.04	10495.2	13921	28896.4	23595.6	21524.5	1429.28	9781.34	3325.92
compound-5367	T3_positive	MW0164850	Neoagarobiose	Alcohol and amines	C12H20O10	0.7698	-	16832.9	12392.7	14176.2	1882.72	1751.01	4788.97	2813.56	1424.09	1812.24	8495.41	5099.49	1663.15	22425.8	14469.8	15694.3
compound-5369	T3_negative	MW0146523	Bacteriohopanetetrol-acetylglucosamine	Alcohol and amines	C43H75NO9	8.9524	-	1680.15	886.35	3011.03	2883.56	786.12	2013.41	776.54	2218.98	670.73	2773.29	555.94	1957.53	1697.51	1964.1	920.34
compound-5386	T3_positive	MW0111235	Octadecylamine	Alcohol and amines	C18H39N	5.9084	124-30-1	3095.99	3648.93	635.02	24644.8	22453.3	24749.9	34808.7	35664.8	29726.1	28201.9	27104	26917	1982.41	2708.3	2172.94
compound-5401	T3_negative	MW0116563	1,2,3,4-Tetrahydroisoquinoline-7-sulfonamide	Alcohol and amines	C9H12N2O2S	1.6889	-	1632.18	534.63	4532.1	5984.66	3365.29	4889.53	10054.4	19497.4	21430.4	3707.12	3137.66	2753.41	4576.19	20203.4	2850.06
compound-5415	T3_negative	MW0120433	4-Ethoxy-3-pyridinesulfonamide	Alcohol and amines	C7H10N2O3S	0.7789	-	6023.54	11211.3	10746.3	19788.3	9770.08	15171	14439.7	16674.7	15314.5	13957.8	14699.2	17117.8	6132.76	6157.49	3884.65
compound-5512	T3_negative	MW0013452	2-Ethyl-1,3,3-trimethyl-2-norbornanol	Alcohol and amines	C12H22O	5.9661	18368-91-7	595.34	591.53	3022.86	5998	9013.89	3827.86	7626.6	9128.1	7077.42	13154.9	10542.2	13624.5	514.16	3707.65	515.08
compound-5544	T3_negative	MW0010824	(12S,15S)-15-O-Demethyl-10,29-dideoxy-11,12-dihydro-striatin C	Alcohol and amines	C25H38O6	6.8548	-	55773.1	82669.6	91376.3	55373.6	162017	175529	190921	495062	309187	242293	222764	71912.1	198977	96340.3	16812.1
compound-5564	T3_positive	MW0139252	p-Coumaroylagmatine	Alcohol and amines	C14H20N4O2	2.4137	7295-86-5	107966	117116	119728	6937.29	7861.52	5776.27	4288.26	3984.77	3382.49	47390.8	47542.6	41251.5	116822	128487	123154
compound-5584	T3_positive	MW0111961	2,4,5,7alpha-Tetrahydro-1,4,4,7a-tetramethyl-1H-inden-2-ol	Alcohol and amines	C13H20O	4.9696	99901-23-2	13912.9	8083.09	30230.2	228977	233098	246033	233570	243917	237189	171803	184907	176304	25625.2	10879.3	19370.8
compound-5604	T3_positive	MW0157951	(1S,2R)-3-Methylcyclohexa-3,5-diene-1,2-diol	Alcohol and amines	C7H10O2	3.016	41977-20-2	14624.4	11553.7	10129.3	13339.3	5873.27	6684.49	2211.59	1513.59	1766.04	4105.67	343.77	2570.34	20387.2	28785.7	15341.5
compound-5618	T3_positive	MW0159898	Romidepsin	Alcohol and amines	C24H36N4O6S2	1.9454	128517-07-7	12390.9	10672.5	7988.69	24828.7	41759.5	27654.3	22813.7	25167.8	12638.1	43531.5	50287.5	49321.6	8046.23	4951.28	6884.03
compound-5630	T3_negative	MW0165074	fusicoccin J	Alcohol and amines	C32H52O9	6.9946	53435-15-7	45184.7	35455.2	32746.6	1637.82	1933.79	1187.17	2373.45	3042.49	1448.47	7736.91	1883.99	4205.33	42738.3	46640.9	50427.7
compound-5644	T3_negative	MW0154041	Myxochromide S2	Alcohol and amines	C39H56N6O8	5.3316	-	93461.2	29205.9	29291.6	10481.7	15712.2	19806.8	8287.19	13763.3	6067.02	14785	13178.9	11606.2	34729.1	102674	99798.5
compound-42	T3_positive	ZINC5553944	Lycopsamine N-oxide	Alkaloids	C15H25NO6	5.6755	95462-15-0	3779.17	3275.45	1916.71	18997.7	40524.6	34832	99487.7	60377.1	82995.9	3465.64	6386.82	1882.8	2873.3	1803.28	4226.09
compound-89	T3_positive	MEDL02590	Arecaidine	Alkaloids	C7H11NO2	2.1988	499-04-7	95659.8	99591.1	101219	32300.2	31086.8	34694.1	101801	59555.4	93142.5	99244.4	94303	99428.1	95860.4	97174.9	95943.1
compound-113	T3_positive	pmp001287	N-Benzylmethylene isomethylamine	Alkaloids	C8H9N	2.4313	-	3206.54	825.52	1846.81	818.92	1193.52	1056.85	1942.32	1745.8	2006.98	1941.33	3738.31	3541.57	821.68	4847.83	2984.12
compound-164	T3_positive	MW0000010	(-)-Pyrifolidine	Alkaloids	C23H32N2O3	2.8042	-	15329.2	24593.5	15809.9	75859.6	77538.5	67005.9	40601.9	41596.2	37785.2	210596	170306	182304	17631	17096.8	5376.42
compound-204	T3_positive	MW0151766	Iresinin I	Alkaloids	C36H42N2O23	2.325	78413-55-5	43476.5	24795.6	27565.3	41994.4	47546.2	41035.2	81190.4	53218	48325.1	64164.7	71950	32907.9	22288.8	15694.3	21876.9
compound-217	T3_positive	MW0000486	Ethyl eburnamenine-14-carboxylate	Alkaloids	C22H26N2O2	4.7532	77549-94-1 | 68780-77-8	479133	466228	504128	146178	546036	571004	530313	547931	535103	439076	497782	460347	514860	502284	486500
compound-230	T3_positive	MW0000064	15-Epibetanidin 5-[E-feruloyl-(->3)-apiosyl-(1->2)-glucoside]	Alkaloids	C39H42N2O20	3.9447	-	43017.8	33912.8	41598	53921.5	57989.6	49158.5	63294.2	64408.4	54288	23772.5	24028	37330	72366	59513.3	51356.8
compound-269	T3_positive	MW0144894	Allopumiliotoxin 267a	Alkaloids	C16H29NO2	6.5647	73376-38-2	2603.23	2234.3	725.55	10307.5	4123.4	3536.95	3160.12	3867.6	3094.33	5280.04	3966.24	3793.45	1934.87	2855.02	794.14
compound-334	T3_positive	MW0159318	(+)-Vellosimine	Alkaloids	C19H20N2O	0.8212	6874-98-2	413309	443813	466788	257780	161635	150020	106856	90425.6	91166.7	286817	427282	259874	494542	481202	488171
compound-335	T3_positive	MW0000081	Hirsuteine	Alkaloids	C22H26N2O3	4.8792	35467-43-7	115665	114920	108566	90344.1	153142	138030	153687	106486	99783.1	79534.6	46435	83194.9	116829	134770	126001
compound-438	T3_negative	MW0000112	9-Aminocamptothecin	Alkaloids	C20H17N3O4	2.6536	91421-43-1	641.29	7378.41	1362.31	55617.3	39434.4	68817.9	31868.2	42176.6	54655.3	110763	154088	107717	11352.3	1054.95	9309.21
compound-457	T3_positive	MW0000138	Arecoline	Alkaloids	C8H13NO2	3.715	63-75-2	11022.8	22227.9	16413.6	44920.1	25432.2	48973.1	27248.5	54200.8	25969	19969.6	9967.48	33599.7	14850.2	11214	16559.8
compound-463	T3_positive	MW0000095	6-Acetylmorphine	Alkaloids	C19H21NO4	3.6618	2784-73-8	28567.4	26531	27726.1	7376.31	7747.93	5745.3	4396.42	2189.99	1972.08	2628.74	7383.21	6890.96	37157.1	26020.6	25845.6
compound-506	T3_positive	MW0157326	methyl (1R,12R,14S,15E)-12-[(1R,15S,17S,18S)-17-ethyl-3,13-diazapentacyclo[13.3.1.02,10.04,9.013,18]nonadeca-2(10),4(9),5,7-tetraen-6-yl]-15-ethylidene-17-methyl-10,17-diazatetracyclo[12.3.1.03,11.04,9]octadeca-3(11),4,6,8-tetraene-18-carboxylate	Alkaloids	C40H48N4O2	7.383	59626-92-5	1365.61	882.46	1089.27	9800.38	10084.3	9729.76	16066.4	15125.5	14140.5	7852.01	10364.4	9351.48	1688.77	886.16	854.32
compound-586	T3_negative	MW0000195	Corydaline	Alkaloids	C22H27NO4	6.5385	518-69-4 | 6018-35-5	121228	131780	141332	177864	147161	134869	126678	129957	146452	97139.9	96529.1	88281.2	122704	125415	136699
compound-595	T3_positive	MW0154561	N-Nitrosoguvacoline	Alkaloids	C7H10N2O3	0.5646	55557-02-3	43548.5	39960.8	45090.8	58451.8	48149	53203.7	45021	53030.1	56072.8	57164.6	63860.8	61731.8	61828.5	67793.7	58271.8
compound-596	T3_positive	MW0000337	(e)-2-[(2s,3s)-3-Ethyl-8-methoxy-1,2,3,4,6,7,12,12b-octahydroindolo[3,2-h]quinolizin-2-yl]-3-methoxyprop-2-enoic acid methyl ester	Alkaloids	C23H30N2O4	4.3278	4098-40-2	93594.9	90994.1	224760	128719	90483.5	153324	148880	160239	139120	87928.7	81283.9	88181.9	88942.9	82857.5	98042.8
compound-614	T3_positive	MW0000203	Cuscohygrine	Alkaloids	C13H24N2O	2.9114	454-14-8	2732.15	2245.75	3539.07	51783.8	49395.1	55039.1	115914	95650.2	81958.1	36926.6	41863.8	28557.1	2102.2	2072.88	2955.99
compound-635	T3_positive	MW0000341	Morphine-6-glucuronide	Alkaloids	C23H27NO9	2.1262	20290-10-2	18706.7	15228.5	15304	34424.7	29204.6	40110.7	40693.5	40818.1	38898	14697.9	21565.8	18382.9	6122.67	10700.1	9489.48
compound-655	T3_negative	MW0141220	[(1S,12S,14R,15E)-15-ethylidene-3,17-diazapentacyclo[12.3.1.02,10.04,9.012,17]octadeca-2(10),4,6,8-tetraen-13-yl]methanol	Alkaloids	C19H22N2O	4.6046	604-99-9	3331.41	1374.75	6905.35	32496.2	31959.8	31079.2	38052	40940.3	41714.8	28409.9	24501.2	19220.9	5466.21	1623.23	6959.19
compound-658	T3_positive	MW0147243	Cassine	Alkaloids	C18H35NO2	4.7707	5227-24-7	1094.08	1605.99	844.66	6814.82	5289.78	5098.15	8893.01	8973.67	7616.02	6157.63	7798.19	7641.26	569.89	2223.46	1638.12
compound-684	T3_positive	MW0145006	Alpinine	Alkaloids	C23H29NO6	2.0169	14028-90-1	1367.83	2015.55	1595.2	21975.9	22262.2	24612.9	20161.1	21809.7	20349.2	42972.9	44305	42260.2	1008.25	580.35	896.95
compound-757	T3_positive	MW0145212	Apovincamine	Alkaloids	C21H24N2O2	2.84	4880-92-6	931.31	1090.24	890.99	777.59	770.95	991.5	457.26	1071.99	458.06	1111.25	1481.62	357.25	705.48	922.6	1509.28
compound-758	T3_positive	MW0000168	Capsaicin	Alkaloids	C18H27NO3	6.6178	404-86-4	3075.73	5865.09	9102.64	35850.5	27165.2	28702.5	16612.1	18153.9	21471.6	11206.3	17961.7	13384.4	1313.09	4144.55	1433.8
compound-769	T3_negative	MW0000171	Catharanthine	Alkaloids	C21H24N2O2	4.2263	2468-21-5	7567.03	8130.14	5461.15	16514.8	19710.6	15717.6	17848.9	12638.1	20744.7	19257.1	20931.4	24658.9	1136.67	5366.82	2145.01
compound-808	T3_positive	MW0143437	4'-O-Methylnorbelladine	Alkaloids	C16H19NO3	3.715	4579-60-6	8728.36	7952.64	10344.1	5872.09	5970.91	7674.81	8859.65	7688.93	11103.4	13672.6	15335.9	5809.58	11135	10569.3	12473.9
compound-845	T3_positive	MEDL01930	Bis-ferulamidobutane	Alkaloids	C24H28N2O6	4.0695	42369-86-8	55603.1	53028.7	57301.4	35071	15164.9	31704.4	35337.3	31235.4	26460.2	35356	37571.4	26060.3	53491.6	53224.6	60009.4
compound-858	T3_positive	MW0168768	Apomorphine	Alkaloids	C17H17NO2	2.9114	41372-20-7	35777.2	32600.4	34960.6	34066.8	35996.7	22570.8	26190.5	28428.2	24691.3	29195.6	31264.7	32348.9	42671	44354.2	41415.8
compound-891	T3_positive	MW0157470	Thalicarpine	Alkaloids	C41H48N2O8	5.4949	5373-42-2	47590.6	47939.1	49956.3	37137.6	13657.5	20905.9	1039.27	5089.78	8683.88	5686.05	6858.98	2460.39	61860.3	62920.4	62176.7
compound-979	T3_negative	MW0000201	Cryptodorine	Alkaloids	C18H15NO4	3.4615	41787-55-7	15951.3	6542.55	8847.57	496856	380451	382872	260313	283929	268320	204632	213619	267532	9863.1	32758.5	31818.9
compound-1011	T3_positive	MW0145019	Amataine	Alkaloids	C43H48N4O6	5.423	31148-60-4	302998	282060	247222	371835	306388	331520	270453	277389	339282	185774	196450	88503.1	348581	360179	396161
compound-1029	T3_positive	MW0000273	Harmaline	Alkaloids	C13H14N2O	3.2077	304-21-2	6804.97	9233.14	7792.54	11570.3	13672.1	9933.8	21992.7	20215	29805	14031.7	14074.9	9445.84	8853.82	5991.18	5424.24
compound-1047	T3_positive	MW0000017	(+)-Hydrastine	Alkaloids	C21H21NO6	3.5219	29617-43-4 | 118-08-1	110485	69750.4	129831	223943	99772.5	113422	113395	192411	122108	104770	94914.6	165475	106214	69772.3	89838.5
compound-1059	T3_positive	MW0000151	Betanidin 5-[E-feruloyl-(->5)-apiosyl-(1->2)-glucoside]	Alkaloids	C39H42N2O20	2.8221	290313-64-3	85802.9	97520.4	97113.2	194334	173382	124096	137840	110564	120052	159734	112241	113311	60978.7	89855.4	79716.5
compound-1094	T3_positive	MW0000287	Omacetaxine mepesuccinate	Alkaloids	C29H39NO9	5.2778	26833-87-4	33831.9	17083.6	52760.8	19165.7	19602.6	5032.83	10728.8	5042.7	6465.78	6433.22	11305.4	8438.17	14963.2	9979.3	12482.8
compound-1095	T3_positive	MW0000279	Harringtonine	Alkaloids	C28H37NO9	5.2061	26833-85-2 | 25302-09-4	88995.2	74546.7	97320.3	56736.1	71255.6	54917.6	31614.8	33080.6	33697.6	34154.9	37750.1	40213.1	37214.3	33892	35144.4
compound-1132	T3_positive	MW0194041	Anaprel	Alkaloids	C35H42N2O9	7.9969	24815-24-5	8996.85	10943.2	12935.5	12432.3	18804.3	17205.2	22658.2	21927.5	18965.8	24111.8	22626.9	22365.8	14173	12354	11544
compound-1171	T3_positive	MEDL02503	Carnitine C16:0	Alkaloids	C23H45NO4	7.5772	2364-67-2	898.87	1312.7	1040.19	1360.39	1518.14	2109.41	2061.12	2319.84	2348.38	2661.38	1721.6	2114.7	838.29	919.97	783.16
compound-1177	T3_positive	MW0152625	Leurosine	Alkaloids	C46H56N4O9	5.5308	23360-92-1 | 1404-95-1	87932.4	73875.7	57339.7	139420	120512	99655.9	121494	171876	142498	121980	197999	156190	32733.8	22907.7	30931
compound-1205	T3_positive	MW0159352	Vindoline	Alkaloids	C25H32N2O6	3.715	2182-14-1 | 57794-53-3	132040	130279	127268	165530	96615.8	108049	114935	110472	67235.4	79991.9	103865	243686	162985	135602	247180
compound-1229	T3_positive	MW0168820	Berberine	Alkaloids	C20H18NO4+	4.4083	2086-83-1	12612.8	14609	14918	18447.5	21981.7	24956.2	23501.2	25958.3	22657.7	21952.9	16028.7	19062.8	14872.2	13605.4	17496.8
compound-1233	T3_positive	MW0144376	Adiantifoline	Alkaloids	C42H50N2O9	4.1405	20823-96-5	482715	508720	455589	224954	194925	382813	260657	331720	355777	131008	194465	180417	493190	453878	506280
compound-1251	T3_positive	MW0000340	Morphine-3-glucuronide	Alkaloids	C23H27NO9	2.5023	20290-09-9	32439.1	76632.4	72248.9	90291.9	66347.3	71473.3	79598.7	46523	69140.6	83387.8	88965.7	73085.5	51032.9	63284.7	36128.9
compound-1284	T3_positive	MW0000204	Cytisine	Alkaloids	C11H14N2O	5.133	485-35-8 | 115051-74-6	13342.2	12045	10577.8	29930.6	26609.6	25262.1	25919.3	27959.1	24530.8	28281.3	34209.8	61134.8	8976.26	5698.29	6481.94
compound-1319	T3_positive	MW0147365	Chelirubine	Alkaloids	C21H16NO5+	4.1939	18203-11-7	14593.3	379.24	13691.7	67184.1	70140	71011.7	50823.6	63539.9	1188.15	1038.29	48167.2	522.29	18028.5	429.16	306.77
compound-1322	T3_positive	MW0000104	7-Ethyl-10-(4-N-aminopentanoic acid)-1-piperidino)carbonyloxycamptothecin	Alkaloids	C33H38N4O8	4.5354	181467-56-1	185933	181501	139543	100719	102346	98264.3	127525	67947.8	128458	121152	125147	129519	213253	231045	234119
compound-1327	T3_positive	MW0000121	Alkaloid RC	Alkaloids	C26H29NO11	3.6264	17948-36-6	271225	280300	293761	229204	221268	233850	210024	275846	267276	250421	227673	295389	292021	278834	283342
compound-1367	T3_positive	MW0000390	Oxymatrine	Alkaloids	C15H24N2O2	6.0866	16837-52-8 | 54809-74-4	78070.9	70742.3	58396.7	54410.9	55632.3	51911.5	57363.4	62186.7	59619.4	55862.3	48744.6	58602	85346.5	73802.8	52186.2
compound-1390	T3_positive	MW0141984	2,3,9,10-Tetrahydroxyberberine	Alkaloids	C17H14NO4+	1.8014	162854-37-7	201213	196207	216809	204153	196233	197033	1879.12	184675	184698	179742	172176	360040	240764	211214	215846
compound-1445	T3_positive	MEDL01805	5-Methoxycanthin-6-one	Alkaloids	C15H10N2O2	5.6211	15071-56-4	44924.9	49909.9	114855	426941	469507	648.35	830.85	408896	394243	307654	749.45	296523	30542	37548.9	38742.2
compound-1446	T3_positive	MEDL02680	Lyciumin D	Alkaloids	C45H57N9O11	5.3138	150415-40-0	37110.9	35084.5	41291.5	6922.26	9012.25	4428.85	5822.81	6390.04	3159.83	2918.49	3671.65	5314.11	55403.9	42116.3	42730.6
compound-1499	T3_positive	MW0144106	Hydergine	Alkaloids	C32H45N5O8S	6.3204	14271-04-6 | 29261-94-7	13726.4	11228	14623.6	4425.21	7143.65	11653.6	5643.58	3031.75	2118.21	6285.54	3986.96	9944.05	8037.79	6856.04	5987.6
compound-1514	T3_positive	MW0054771	[(2R,3R,4R,5R,6S,7S,8R,13R,14R,16S,17S,18R)-8-acetyloxy-5,7,14-trihydroxy-6,16,18-trimethoxy-13-(methoxymethyl)-11-methyl-11-azahexacyclo[7.7.2.12,5.01,10.03,8.013,17]nonadecan-4-yl] benzoate	Alkaloids	C33H45NO11	4.5718	2752-64-9	88587.5	84236.7	80007.9	14913.3	17253.2	31666.2	22298.6	21447.3	22146	23139.6	31610	20994.7	87388.6	80776.6	82959
compound-1517	T3_negative	MW0145068	Monolupine	Alkaloids	C15H20N2O	5.2408	486-89-5	8876.41	10850.2	12504.7	31943.1	41010.6	18580	43092.6	45781.6	42187.8	42743.2	21414.1	31741.6	7466.12	7819.9	8184.92
compound-1545	T3_positive	MW0147252	Catharine	Alkaloids	C46H54N4O10	5.1148	1355-31-3	110342	108881	131584	233089	332749	336636	319371	240508	274979	206108	262727	200289	101070	83264.8	78761.6
compound-1609	T3_positive	MW0169863	Solasodine	Alkaloids	C27H43NO2	5.6031	126-17-0	111880	92296	89902.6	85446.4	44058.7	60382.8	84515.9	85159.6	85684.6	96377.7	89303.9	79226	80438.3	168819	102404
compound-1666	T3_positive	MW0000039	(S)-[(2R,5R)-5-ethenyl-1-azabicyclo[2.2.2]octan-2-yl]-quinolin-4-ylmethanol	Alkaloids	C19H22N2O	4.5354	118-10-5	58901.1	66002.1	55619.5	209517	186854	379277	178067	171190	124462	92877.7	139561	150840	43433.7	64202.9	62592.9
compound-1670	T3_positive	MW0000385	O-Methylsomniferine	Alkaloids	C37H38N2O7	5.5308	117611-62-8	42907.2	39648.6	37490.2	9052.6	6171.42	6606.61	2734.82	3063.8	1643.39	1087.88	2580.53	3145.96	53161.9	49585.9	52633.4
compound-1804	T3_positive	MW0000006	Hyoscyamine	Alkaloids	C17H23NO3	2.5229	101-31-5	92027.5	66688.4	74204.8	63763.4	122960	88819	64718.1	102845	120905	77884.1	75394.6	78081	64388	63840.2	61706.9
compound-1954	T3_negative	MW0149164	Fetidine	Alkaloids	C40H46N2O8	5.6947	7072-86-8	129530	138501	192315	32143.1	30692.2	13103.9	8058.62	30083	9781.13	19429.7	37430.8	19721.2	102689	110113	108263
compound-2039	T3_positive	MW0169760	Reserpine	Alkaloids	C33H40N2O9	3.3468	50-55-5	1170.84	4914.01	1589.03	19874.8	21440.4	17131.8	41044.5	36991.7	42822.7	90024.4	97824.3	119894	5754.61	3354.83	661.96
compound-2281	T3_negative	MW0155681	Prebetanin	Alkaloids	C24H26N2O16S	2.3409	13798-16-8	44749.7	48798.4	32045.2	407157	442066	390850	284516	299342	276889	754936	604961	578540	24626.5	42864.6	59645
compound-2300	T3_positive	MW0149373	Gabunine	Alkaloids	C42H50N4O5	4.4627	1357-30-8	52818.9	41162.5	33735.1	3997.43	6103	7454.29	1325	841.37	1445.63	4102.32	3764.53	2870.3	66615	42503.3	47515.5
compound-2362	T3_positive	MW0000103	7-Ethyl-10-(4-amino-1-piperidino)carbonyloxycamptothecin	Alkaloids	C28H30N4O6	4.5172	-	13125.7	4780.34	13068	3552.89	2777.3	857.72	2868.67	1080.27	8042.23	1487.79	2076.3	3859.34	5534.7	9033.09	4039.85
compound-2489	T3_positive	MW0000232	Dihydroergotamine	Alkaloids	C33H37N5O5	5.9974	6190-39-2	10626.5	7253.39	9933.74	38289.3	60789.6	46755.7	87007.2	89277.7	89541.6	44321.5	48221.8	57880.9	5467.35	3646.25	2154.46
compound-2559	T3_positive	MW0000264	Fumigaclavine C	Alkaloids	C23H30N2O2	4.1234	-	169393	181840	177603	154102	132224	175411	102748	106036	99187.3	93413.4	78018.6	104181	140142	163694	161432
compound-2567	T3_positive	MW0168474	6'-Methoxycinchonan-9-ol	Alkaloids	C20H24N2O2	6.0154	-	87119	86282.6	92072.6	263586	357199	252408	193869	199897	241301	76937	78495.3	92844.4	78480	57945.4	70215.5
compound-2730	T3_positive	MW0154592	(1R,9R,10S,12R,13S,14R,16S,18R)-13-ethyl-8,15-diazahexacyclo[14.2.1.01,9.02,7.010,15.012,17]nonadeca-2,4,6-triene-14,18-diol	Alkaloids	C19H24N2O2	6.1222	-	1488.95	1767.57	1540.88	5623.3	6508.29	9233.24	2888.4	2032.34	4578.68	2135.43	2397.52	2019.92	2328.71	1223.39	1704.54
compound-2761	T3_negative	MW0142260	2-Bromo-5-hydroxy-N-[2-(4-hydroxyphenyl)ethyl]-4-methoxy-N-methylbenzamide	Alkaloids	C17H18BrNO4	4.8589	24958-44-9	16754.3	5609.79	5112.89	397522	398524	541818	138237	62787.1	280174	374649	174829	347256	22088.8	5882.47	7344.52
compound-2789	T3_positive	MW0155653	methyl (1S,12S,14S,15E)-15-ethylidene-13-formyl-3,17-diazapentacyclo[12.3.1.02,10.04,9.012,17]octadeca-2(10),4,6,8-tetraene-13-carboxylate	Alkaloids	C21H22N2O3	3.3818	-	4097.91	7753.45	7271.97	1634.05	5026.9	5794.57	10119.5	6799.38	8471.41	6367.74	5170.83	7345.17	5169.19	4578.63	3938.76
compound-2856	T3_positive	MW0000446	SN38 glucuronide	Alkaloids	C28H28N2O11	3.1576	-	63415.3	100929	121529	39718.3	53464	61103.4	80899.1	48034.5	27608	45151.5	46638.2	68672.8	102378	78434.8	75867.9
compound-2897	T3_positive	MW0000105	7-Ethyl-10-hydroxycamptothecin	Alkaloids	C22H20N2O5	3.2249	-	190364	206115	207478	254830	212637	251694	304924	267181	263772	248373	238466	254670	237935	225840	239530
compound-3002	T3_positive	MW0161723	Methyl 15-[4-ethyl-8-(methoxycarbonyl)-1,3,6,7,8,9-hexahydro-2,6-methanoazecino[4,3-b]indol-8-yl]-3,4-dihydroxy-16-methoxy-1-methyl-6,7-didehydroaspidospermidine-3-carboxylate	Alkaloids	C43H52N4O7	8.7447	-	972.3	1220.8	672.4	916.27	7299.12	2895.88	1290.87	1660.17	811.57	951.31	549.6	1033.75	1587.37	1924.27	4291.29
compound-3006	T3_positive	ZINC155697	Cinchonidine	Alkaloids	C19H22N2O	4.1939	485-71-2 | 118-10-5	8902.14	11008.5	7225	91324.6	89135.8	82135.9	106475	108389	108199	102982	98646.9	103978	8169.79	1235.73	16567.8
compound-3054	T3_positive	MW0145017	Amaranthin betacyanin	Alkaloids	C30H34N2O19	4.5172	-	37514.3	28405.8	23964.4	76745	73574.2	77284.1	32946	65908.8	62186.2	48494.2	37846.9	60479.1	16499.2	17975.4	35016.9
compound-3067	T3_negative	MW0148597	Disinomenine	Alkaloids	C38H44N2O8	5.828	-	193266	160769	184456	1.3444e+06	1.43137e+06	1.4284e+06	1.83203e+06	1.78216e+06	1.90863e+06	1.7437e+06	1.80613e+06	1.73793e+06	15883.4	73497.7	15558.9
compound-3185	T3_positive	MW0148314	Deacetoxyvindoline	Alkaloids	C23H30N2O4	2.396	-	9717.68	9089.31	7241.92	7698.65	6094.86	7068.03	3122.98	3215.9	1218.01	5005.63	8524.04	6336.08	10758.2	10824.4	11619.6
compound-3191	T3_positive	MW0162226	Strictosidine aglycone(1+)	Alkaloids	C21H25N2O4+	3.4692	-	6575.75	2997.54	5550.74	7514.83	5684.62	7451.24	3770.22	417.29	2392.42	5305.54	5992.31	4543.21	4558.37	402.98	1766.77
compound-3274	T3_positive	MW0000117	[(1R,13R)-13,24-dimethyl-5,7,18,20-tetraoxa-24-azahexacyclo[11.11.0.02,10.04,8.014,22.017,21]tetracosa-2,4(8),9,14(22),15,17(21)-hexaen-12-yl] acetate	Alkaloids	C23H23NO6	6.1581	-	98387.9	90952.1	75788.9	103451	109119	119247	100118	104165	115934	126054	114957	122661	136257	148068	128509
compound-3488	T3_negative	MW0151988	Kalbreclasine	Alkaloids	C20H23NO12	2.2643	98900-01-7	910762	885322	860953	359584	353127	373149	392545	408729	371072	55937.1	169839	60551.6	839470	850187	918494
compound-3531	T3_positive	MW0000009	(1R,2R,9R)-1-piperidin-2-yl-3,15-diazatetracyclo[7.7.1.02,7.010,15]heptadecane	Alkaloids	C20H35N3	4.9877	-	989501	1.04668e+06	1.19613e+06	817295	911394	875143	1.004e+06	842005	1.08506e+06	991996	1.0501e+06	1.01956e+06	1.40503e+06	1.26438e+06	1.10586e+06
compound-3681	T3_positive	MW0159322	Veratridine	Alkaloids	C36H51NO11	5.6392	71-62-5	27101.5	37021.6	29200.6	10795.8	14084.9	7259.65	9640.12	2514.91	2118.04	1388.02	2843.43	3530.46	15916.9	12779.4	20431.3
compound-3716	T3_negative	MW0000277	Harmine	Alkaloids	C13H12N2O	4.0647	442-51-3	3942.82	7881.49	8230.06	80672.2	65039.2	75657.7	142018	130994	177402	30152.1	39795.9	45615.7	8912	1048.43	5138.73
compound-3751	T3_negative	MW0000283	Heroin	Alkaloids	C21H23NO5	5.2561	561-27-3	18849.7	31337.7	28650.1	8660.33	1928.51	9461.88	2032.74	509.87	1238.25	1014.53	8267.85	7804.68	20983.5	22511.4	14210.6
compound-3775	T3_positive	ZINC14765594	(11R)-16-methoxy-5,7-dioxa-13-azoniapentacyclo[11.8.0.02,10.04,8.015,20]henicosa-1(13),2,4(8),9,14,16,18,20-octaene-11,17-diol	Alkaloids	C19H16NO5+	0.8895	-	5408.86	5657.85	3552.36	19815.2	13125.1	18222.1	5601.01	10155.9	7268.96	7362.24	19666.1	11774.4	955.85	1361.31	6813.07
compound-3821	T3_negative	MW0000332	Methyl reserpate	Alkaloids	C23H30N2O5	5.259	2901-66-8	52295.2	48245.4	25364.4	25732.7	28939.5	22375.8	25589.4	25724.4	29132.5	6925.72	13838.5	6359.36	86096	49670.7	39107.1
compound-3868	T3_negative	MW0140704	(S)-Stylopine	Alkaloids	C19H17NO4	3.9748	84-39-9	57519.6	46172.1	45080.8	36194.1	41450	30918.4	27089.7	25701.6	10477.1	30824.2	22274.9	16440.3	50061.7	55367.2	51743.3
compound-3918	T3_positive	MW0000334	Ecgonine methyl ester	Alkaloids	C10H17NO3	2.9465	1915211	48965.9	43550.9	47841.8	1626.37	2068.08	1864.07	544.29	454.91	244.83	2073.96	4048.45	2075.08	51632.6	56507.9	52977.9
compound-3999	T3_negative	MW0149372	N-Demethylconoduramine B640243K425	Alkaloids	C42H50N4O5	6.4851	66086-99-5	2262.63	2550.27	13478.8	30593.2	25656.8	23975.7	35365.9	38292.3	16478.6	14610.2	18490.3	11234.1	2887.81	1448.29	9384.29
compound-4026	T3_negative	MW0147078	Caracurine V	Alkaloids	C38H40N4O2	8.9351	630-87-5	466668	233781	243752	243511	507371	513368	484003	271948	273765	301110	606365	297073	253062	180495	158085
compound-4042	T3_positive	MW0000410	Psychotrin	Alkaloids	C28H36N2O4	6.6178	-	1626.35	7450	8355.45	25538.2	27998.2	12292.3	35979.1	17375.7	32331	30497.5	46131.1	24030.9	2371.94	5834.46	6298.28
compound-4050	T3_negative	MW0146825	Bonafousine	Alkaloids	C35H40N4O3	4.5502	60820-65-7	332047	638178	619939	777262	775936	907921	813823	787574	872856	681049	679442	777104	642220	321295	339681
compound-4059	T3_positive	MW0141486	16-Epivellosimine	Alkaloids	C19H20N2O	3.4168	-	19947.8	15969.9	17470.2	6868.74	5062.26	5756.06	6580.15	2411.85	10882.9	2610.55	4977.92	3751.55	10277.9	10938.5	15124.3
compound-4174	T3_negative	MW0154742	O-Methylpsychotrine	Alkaloids	C29H38N2O4	4.4059	523-01-3	399103	309307	323230	103536	157639	122694	152388	124849	78947.7	182466	155786	114923	356863	341364	318642
compound-4199	T3_negative	MW0157366	Sekisanolin	Alkaloids	C18H21NO5	8.9649	507-79-9	20972.2	17507.7	20774.4	6374.11	16580.5	11161.3	16795.6	39209.7	47961.6	48378.8	48975.3	38689.5	23444.6	20413	26642.9
compound-4257	T3_positive	MW0000466	Topotecan	Alkaloids	C23H23N3O5	6.1943	119413-54-6	1545.36	854.46	1079.36	7594.51	7014.22	5722.15	12609	10662.3	10853.5	11205.6	12860.1	11213.2	2626.35	601.29	592.5
compound-4270	T3_negative	MW0193985	Noscapine	Alkaloids	C22H23NO7	3.4969	128-62-1	31409.9	25463.5	20556.2	1498.79	1631.16	2743.25	2137.1	1840.19	1365.53	4824.07	4772.33	1418.74	30890.1	25327.8	28691
compound-4335	T3_negative	MW0000389	Oxopurpureine	Alkaloids	C21H19NO6	4.1904	32845-27-5	21585.3	18267.8	20250.8	19271.5	20232	13571.4	22321.5	14256.7	19703.6	49750.2	15189.4	9417.9	11986	20116.9	19693.4
compound-4341	T3_negative	MEDL01793	Jubanine A	Alkaloids	C40H49N5O6	5.7855	60375-07-7	15962.6	28062.7	28551.7	91197.6	81750.3	74800.2	30013	37072.7	39656.2	19685.5	30903.7	26047.9	15462.7	21407.7	12252.7
compound-4345	T3_negative	MW0143519	7,14-Methano-4H,6H-dipyrido(1,2-a:1',2'-e)(1,5)diazocin-4-one, 2,3,7,7a,8,9,10,11,13,14-decahydro-, (7S-(7alpha,7abeta,14alpha))-	Alkaloids	C15H22N2O	4.9135	32101-29-4	1870.87	1531.01	1911.91	4561.31	4956.16	6597.04	10328.4	4849.88	8024.5	6040.85	3954.29	5772.41	3267.88	2177.6	1353.08
compound-4356	T3_positive	MW0157240	Strictosidine aglycone	Alkaloids	C21H24N2O4	2.0712	85925-13-9	3476.42	2923	2867.75	9095.02	7127.26	9528.41	18827	13458	13724.7	15421	18544.5	18003	2301.2	3509.96	1501.75
compound-4368	T3_negative	MEDL02667	Perlolyrine	Alkaloids	C16H12N2O2	3.4615	29700-20-7	22971.6	19620.1	18544.5	750616	547270	542262	292987	330057	302790	225863	244687	309172	11784	6586.98	3426.98
compound-4405	T3_positive	MW0194043	Leurocristine	Alkaloids	C46H56N4O10	5.2778	57-22-7 | 132142-73-5	48678.9	52946.6	17539.9	325989	326271	333585	382406	353579	350846	296682	335196	328146	17077.6	119706	19705.7
compound-4443	T3_negative	MW0000135	Aquifoliunine E-III	Alkaloids	C36H45NO17	4.0557	220751-20-2	100710	85527.8	112260	131563	92976.4	138952	113385	75013.1	93527.7	78694.8	82139.2	57561.1	65745.2	46884	40508.6
compound-4467	T3_negative	MW0000187	Codeine-6-glucuronide	Alkaloids	C24H29NO9	4.0647	20736-11-2	346412	253002	516527	243177	215360	208858	159695	195622	390938	371489	140850	155918	280951	278012	418785
compound-4469	T3_positive	MEDL00402	Isoreserpine	Alkaloids	C33H40N2O9	7.2949	482-85-9	13199.2	14098.8	30569.4	49931.6	53190.1	61060.6	60291.7	70619.4	64339.8	106518	105269	115786	33593.3	32395.9	34520.1
compound-4482	T3_negative	MW0159383	Vobtusine	Alkaloids	C43H50N4O6	6.8284	19772-79-3	10374.9	5385.14	1022.86	12753	9691.98	11942.7	4819.67	4631.11	4812.7	5986.71	2454.26	8371.51	9564.8	2736.84	12660.4
compound-4507	T3_negative	MW0145070	Anatalline	Alkaloids	C15H17N3	7.2374	18793-19-6	2950.53	3399.71	1313.33	6616.67	6696.71	6548.15	4840.97	4973.14	5156.95	4693.14	4048.08	5083.4	1531.7	1542.83	2212.17
compound-4526	T3_negative	MW0000444	Simulansamide	Alkaloids	C22H23NO6	5.6041	176713-29-4	135326	149360	147822	180367	156045	153806	172967	165024	161253	172240	189580	167143	156501	145414	125700
compound-4547	T3_negative	MW0146956	Cabucine	Alkaloids	C22H26N2O4	3.1812	16812-97-8	64294.5	62812.9	45579.3	16112.3	29340.7	16803.9	8882.51	11617.8	16200.6	33823.9	38225.1	38827.7	66401.6	57425.2	54611.4
compound-4564	T3_negative	MEDL02483	5-Hydroxytryptophol	Alkaloids	C10H11NO2	1.9968	154-02-9	23977.6	22645.1	20905	5905.79	2652.96	4222.77	1262.28	2451.2	4549.31	12173.3	7786.84	11893.5	33943.3	32648.7	35056.4
compound-4687	T3_negative	MW0000447	Somniferine	Alkaloids	C36H36N2O7	5.2408	117611-63-9	693499	712321	844229	561269	498658	564339	354063	419150	362778	579626	658687	598464	665215	445393	463999
compound-4862	T3_negative	MW0000295	Hydromorphone-3-sulphate	Alkaloids	C17H19NO6S	3.6205	-	170778	275578	198768	348509	314447	329756	374782	348650	365739	364939	351854	356038	182865	277660	176108
compound-4892	T3_negative	MW0149516	Gelsemin	Alkaloids	C20H22N2O2	3.2511	-	63598	65354.1	2966.53	49995	51477.2	98878.6	105612	102793	116956	99362.1	79962.9	80093.9	64311.1	56053.3	63921.1
compound-5073	T3_positive	MW0157322	Syrosingopine	Alkaloids	C35H42N2O11	3.1028	84-36-6	9779.17	11322.1	9728.42	47890.2	55310.1	59962.5	66216.4	62015.6	57212	73280.7	70174.1	54358.3	7288.62	10580.7	6529.73
compound-5088	T3_positive	MW0148865	Echitovenine	Alkaloids	C23H28N2O4	3.8031	-	13704.6	13306.9	11278	3765.85	4601.95	3083.8	1517.71	2815.68	873.16	3815.83	2071.83	1013.08	13162.9	13709.7	13747
compound-5197	T3_negative	MW0000323	(1R,2R,9S,10S)-7,15-diazatetracyclo[7.7.1.02,7.010,15]heptadecan-6-one	Alkaloids	C15H24N2O	7.2026	-	14972.1	14693.4	12451.4	27657.1	19575	22095.7	16850.8	20779.2	19505.2	17990.7	16713.1	16831.8	13011.1	13735.7	21556.9
compound-5611	T3_positive	MW0140680	(S)-N-Methylcanadine	Alkaloids	C21H24NO4+	0.8099	-	5792.48	10334.2	1684.28	37689.3	33178.6	21043	39697.4	41994.7	36235.8	33436.6	13152.6	54782.4	1296.23	6556.38	8193.98
compound-4	T3_positive	MW0108634	N-Acetyl-L-aspartic acid	Amino acid and Its metabolites	C6H9NO5	1.0278	997-55-7	3057.26	2295.72	799.83	1464.66	1990.06	4976.49	1712.67	3562.68	7077.86	2122.24	2834.17	1477.63	2252.71	1696.72	1850.9
compound-13	T3_positive	MW0152327	Leu-Glu-Pro-His-Ile	Amino acid and Its metabolites	C28H45N7O8	5.7837	-	25054.3	25162.3	31358.2	3583.78	3331.38	5431.98	5386.93	4396.94	7115.4	12593.6	6060.94	1564.54	25407.2	31236.4	27100.9
compound-14	T3_positive	MEDP1307	(2S,3S)-2-amino-3-phenylbutanoic acid	Amino acid and Its metabolites	C10H13NO2	1.2724	25488-25-9	1629.04	1697.54	1812.27	6988.47	8107.41	7235.91	10192.1	9328.25	13542.9	17085.2	12358	22850	2333.38	545.88	1506.59
compound-16	T3_positive	MW0108173	Met-Ser-Lys	Amino acid and Its metabolites	C14H28N4O5S1	2.325	-	198189	191135	204755	80223.8	91566.1	79083.1	69606.2	67500	45379.1	193273	197504	178823	258326	239744	237936
compound-22	T3_positive	MW0169366	D-Kynurenine	Amino acid and Its metabolites	C10H12N2O3	2.0347	-	835.07	5214.21	2833	20577.4	16657.3	10822.4	18548.5	20471	2170.85	68669.9	57698.5	55737.3	4570.78	3129.27	2007.72
compound-27	T3_positive	MW0106969	Glu-Lys	Amino acid and Its metabolites	C11H21N3O5	1.2901	5891-53-2	87488.3	3081.1	108699	71017.4	78636.8	78517.6	99104.8	101659	109446	174727	213438	164489	123928	124458	124548
compound-29	T3_positive	MW0152363	Leu-His-Phe-Lys	Amino acid and Its metabolites	C27H41N7O5	4.5354	-	30803.4	33380.1	29099.7	3686.71	3540.82	2390.06	1086.56	658.01	1624.79	3722.76	6540.79	3402.27	40555.5	53305.8	40564.8
compound-31	T3_positive	MW0107565	Ile-His	Amino acid and Its metabolites	C12H20N4O3	2.1626	97284-12-3	127059	117931	105489	162332	95297.2	116338	185897	169254	207884	90404.2	113738	91983.6	89250.2	87317.6	69719.4
compound-47	T3_negative	MW0108213	Methionine	Amino acid and Its metabolites	C5H11NO2S	2.068	63-68-3	14560.3	2405.2	7064.16	337407	340112	350835	870810	910378	838232	115747	111726	116463	783.55	1254.2	5776.81
compound-50	T3_positive	MW0107005	Gln-Tyr	Amino acid and Its metabolites	C14H19N3O5	1.4104	457662-02-1	13357.7	17136.1	16980.8	2607.47	12037.8	5068.38	10629.1	2413.91	5136.45	20634.3	24134.5	25923.8	26336.2	24451.5	16935.9
compound-54	T3_positive	MW0116672	1,3-Dimethyluric acid	Amino acid and Its metabolites	C7H8N4O3	2.3072	944-73-0	41390.5	42623.3	40619.5	15547.2	15259.4	7128.92	21989.3	20397.5	21903.1	28912	35491.3	29195.8	54179.4	47315.6	52467.6
compound-56	T3_positive	MW0107880	L-Homophenylalanine	Amino acid and Its metabolites	C10H13NO2	2.0712	943-73-7	12196.8	7687.86	19475.5	18445.9	16212	18364.5	12124	19178.9	13709.4	18268.7	18223.5	19183.4	8045.56	11101	10692
compound-60	T3_positive	MW0169224	Glimepiride	Amino acid and Its metabolites	C24H34N4O5S	8.7447	93479-97-1	5772.37	4829.96	5383.76	6307.96	1278.52	8412.24	9367.78	2710.27	7166.85	3061.01	1263.98	1365.62	2894.88	2422.41	1809.69
compound-62	T3_positive	MW0104754	Cypmpo	Amino acid and Its metabolites	C10H18NO4P	6.5474	934182-09-9	13530.7	10437.3	28257.2	18339.5	16257.6	15000.9	7562.42	7104.12	8846.74	7958.66	7913.99	11961.8	3506.26	1115.57	2487.85
compound-68	T3_negative	MW0108118	Malic acid	Amino acid and Its metabolites	C4H6O5	0.7438	97-67-6	556862	622640	675109	112568	105622	106288	104439	67934.4	66552.2	66556.6	85903.5	114510	755895	655312	730122
compound-76	T3_positive	MW0106032	L-3-Cyanoalanine	Amino acid and Its metabolites	C4H6N2O2	1.2107	6232-19-5	1720.44	3254.93	3062.2	644.39	472.73	733.38	1086.75	887.25	970.31	714.74	818.49	817.83	2065.29	3084.99	3100.92
compound-77	T3_positive	MW0108923	trans-Dideoxyclovamide	Amino acid and Its metabolites	C18H17NO5	3.2946	77201-66-2	12190.2	13987.4	17745	118700	89668.6	42489.6	62581.9	65623.7	24622.2	47297.5	43524.8	27723	8839.1	10068.1	8951.12
compound-79	T3_positive	MW0107459	Ile-Pro-Ile	Amino acid and Its metabolites	C17H31N3O4	3.0506	90614-48-5	32732.5	16171.3	34555.2	136151	124267	115378	85132	87124.4	110233	85280	77809.5	69152.7	40066.8	48939.1	37937.3
compound-98	T3_positive	MW0146256	Asp-Ser-Glu-Asp	Amino acid and Its metabolites	C16H24N4O12	2.3783	-	12588.4	17839.8	9862.05	110916	127449	104974	80788.1	87300.6	82934.6	43499.4	95283.7	28485.5	8732.11	4759.94	5121.64
compound-99	T3_positive	MW0148006	Cys-Glu-His	Amino acid and Its metabolites	C14H21N5O6S1	3.6441	-	59494.4	1000.66	2201.26	822327	347622	994680	424651	212314	625277	476326	335186	384408	4745.94	46301.8	1325.11
compound-103	T3_positive	MW0154176	N(6)-acetyl-N(6)-hydroxy-L-lysine	Amino acid and Its metabolites	C8H16N2O4	5.8195	88492-29-9	514.92	695.22	590.57	1160.08	465.72	936.7	3470.11	4371.85	2574.11	2985.74	2381.24	2299.77	2346.94	1910.68	1531.78
compound-105	T3_positive	MW0140515	(D-Pen2,D-Pen5)-Enkephalin	Amino acid and Its metabolites	C30H39N5O7S2	7.4853	88373-73-3	8949.16	7910.16	7052.49	9472.45	8857.11	9796.24	10390.7	10811.1	10861.7	11760.3	11997.4	8848.63	6667.45	7906.9	6906.67
compound-106	T3_positive	MW0144642	Ala-Leu-Phe-Glu	Amino acid and Its metabolites	C23H34N4O7	4.4445	-	13932.3	13187.1	15759.5	1630.2	1242.04	1470.25	1605.46	969.36	1423.63	1308.97	1228.12	573.42	12743.2	14855.2	12451.4
compound-109	T3_positive	MW0156019	Pro-Trp-Trp	Amino acid and Its metabolites	C27H29N5O4	2.7864	-	16864.1	23758.3	21246.9	126044	61525.5	45884.2	43002.1	78537.7	60562.2	64498.3	97154.1	98894.5	10836.4	6754.31	10955.4
compound-112	T3_positive	MW0148013	Cys-His-Ala	Amino acid and Its metabolites	C12H19N5O4S1	2.9177	-	2081.28	6786.28	6385.88	81828.1	35654.2	48116.7	49456.2	41269.5	36575.3	211733	218550	171331	1589.52	2663.15	3001.39
compound-118	T3_negative	MW0108235	Met-Trp	Amino acid and Its metabolites	C16H21N3O3S	4.1185	60535-02-6	116042	190138	93431	187178	206056	205685	266035	213848	377003	93987.7	101723	126706	88478.2	51272.7	289709
compound-119	T3_positive	MEDP0525	N-Acetyl-L-alanine	Amino acid and Its metabolites	C5H9NO3	1.5337	97-69-8	18932.7	18582.2	22414.8	13766.6	12518	12953.2	10285.1	9890.93	13767.4	19333.5	17629.8	19827.5	28263.2	30014.8	29862.3
compound-120	T3_positive	MEDP1886	Pro-val	Amino acid and Its metabolites	C10H18N2O3	1.8735	-	8564.51	14810.9	14389.4	28642.9	42107.3	28549.8	34653.8	37767.7	37449.1	96731.7	72505.7	105350	6066.33	15306.9	5521.34
compound-124	T3_positive	MW0169271	DL-Homocystine	Amino acid and Its metabolites	C8H16N2O4S2	0.9583	870-93-9	4702.05	2811.1	3628.16	20056.2	21823.6	3092.62	7151.82	9956.09	13881.2	3148.6	7602.33	9765.16	3286.29	4274.74	5051.69
compound-125	T3_positive	MEDP1895	Tyr-Phe	Amino acid and Its metabolites	C18H20N2O4	2.7508	-	1494.07	5639.87	4753.83	8734.02	10553.4	15374.9	32443.8	31398.8	33249.4	15334.4	20048	16022.6	1575.59	2375.48	5945.3
compound-126	T3_positive	MW0107016	Glu-Ile	Amino acid and Its metabolites	C11H20N2O5	2.0712	5879-22-1	8828.8	8107.82	14063.6	68229.3	65501.7	62489.4	79067.7	81790.7	78088.1	83970.8	82576.7	80574.8	6049.21	12012.6	6958.7
compound-131	T3_positive	MW0106005	Benazepril	Amino acid and Its metabolites	C24H28N2O5	7.383	86541-75-5	45023.7	42180.6	36070.8	36558.4	40786.8	40381.9	39803.8	43343.6	43080.4	46715.2	53527.8	49051.5	44838.7	45750.7	42973.4
compound-135	T3_positive	MW0156724	Ser-Glu-Arg-Lys	Amino acid and Its metabolites	C20H38N8O8	1.4104	-	395.4	3189.55	355.21	18252.1	15098.8	19108.7	7559.54	11010.1	5189.06	6595.54	7851.81	6005.31	796.92	3803.18	412.44
compound-136	T3_positive	MW0156021	Pro-Trp-Val	Amino acid and Its metabolites	C21H28N4O4	2.8578	-	74687.1	51688.4	101497	591684	544266	515060	682106	705395	705391	1.31049e+06	1.27594e+06	1.3594e+06	40818.8	30943.4	34515.3
compound-140	T3_positive	MW0108924	N-tridecanoyl-L-Homserine lactone	Amino acid and Its metabolites	C17H31NO3	5.2422	-	134169	123453	142153	39626.7	38550.6	40253.3	26069.4	26524.3	23890	19062.4	17031.5	17800.7	147388	147683	140351
compound-146	T3_positive	MW0170057	delta-CEHC	Amino acid and Its metabolites	C14H18O4	1.3417	84599-16-6	465115	390939	356896	376493	344369	338901	337180	408497	372076	304861	329193	288533	514585	402621	447810
compound-148	T3_positive	MEDP1359	Asterina 330	Amino acid and Its metabolites	C12H20N2O6	1.4104	84563-31-5	115778	121069	134204	142475	181171	185828	161718	181164	163405	127506	134683	140341	112064	132492	92061
compound-149	T3_positive	MW0105899	Asparaginyl-Hydroxyproline	Amino acid and Its metabolites	C9H15N3O5	4.7254	844640-50-2	32371.7	28376.9	24558.6	37937.3	36811.9	25170.2	38224.8	43395.1	24398.3	32691	40228.2	25285.9	22832.2	23310.8	29795
compound-152	T3_negative	MW0108236	Met-Tyr	Amino acid and Its metabolites	C14H20N2O4S	1.9256	13589-04-3	123276	72808.4	87154.3	31252.5	18661.3	41907.7	28630	27667.1	23999	7112.49	7585.76	19956.2	99603.6	68383.9	64460.8
compound-154	T3_positive	MW0156730	Ser-Glu-Glu-Glu-Ile	Amino acid and Its metabolites	C24H39N5O13	6.0154	-	9764.22	6503.26	7076.67	59229.9	84336.9	88431.6	145655	151539	144092	84217.9	84002.9	87668.5	4249.19	4649.45	4389.97
compound-156	T3_positive	MW0109754	Spirapril	Amino acid and Its metabolites	C22H30N2O5S2	5.7656	83647-97-6	80031.1	80091.3	79822.4	34399.7	39836.9	35064.4	40591	56380.4	47173	39969.2	33983.8	49891.7	89986.4	92496.7	88361.8
compound-158	T3_negative	MW0106045	Bis-gamma-glutamylcysteinylbis-beta-alanine	Amino acid and Its metabolites	C22H36N6O12S2	1.979	-	721117	764948	732770	1.04361e+06	1.02332e+06	1.02793e+06	591836	623017	590359	339130	293428	306394	117329	115708	36311.8
compound-160	T3_positive	MW0149808	Gln-Ser-Tyr-Phe-Val	Amino acid and Its metabolites	C31H42N6O9	7.6823	-	687.17	1148.18	1205.85	11005.6	6860.54	8027.15	2289.57	4030.58	4133.25	7629.36	8781.51	11587.7	3545.25	4492.16	1538.89
compound-174	T3_negative	MW0156741	Ser-Glu-Phe-Arg	Amino acid and Its metabolites	C23H35N7O8	5.3316	-	60431.5	66576	37409.4	1.42029e+06	1.4138e+06	1.59327e+06	1.92152e+06	1.66823e+06	1.97362e+06	1.6231e+06	1.63591e+06	1.54826e+06	26829.8	17913.5	7814.02
compound-184	T3_positive	MW0109026	Oxiglutatione	Amino acid and Its metabolites	C20H32N6O12S2	1.4984	27025-41-8	122183	96194.4	98209.4	179725	204841	193772	171779	176805	187201	116119	100894	104760	64808.4	69172.8	80689.3
compound-186	T3_positive	MW0151428	Ile-Glu-Val-His-Gly	Amino acid and Its metabolites	C24H39N7O8	5.5127	-	22984.5	21218.4	30795.3	766.55	1190.1	1705.8	654.22	706.08	984.12	1223.7	321.34	928.57	2078.67	3004.56	21616.7
compound-194	T3_positive	MW0144821	Z-Ala-asp-OH	Amino acid and Its metabolites	C15H18N2O7	3.5392	79458-93-8	450424	354194	481095	205518	243072	236775	216368	219733	220592	290051	295093	290026	454894	407974	367907
compound-196	T3_positive	MW0156028	Pro-Tyr-Gly	Amino acid and Its metabolites	C16H21N3O5	1.6582	-	14740.1	11255	7522.31	10987.9	8804.22	10947	1466.58	1070.79	1993.88	5168.93	382.02	776.59	4332.43	3644.35	3192.41
compound-198	T3_positive	MW0107061	H-Gly-Gly-Glu-OH	Amino acid and Its metabolites	C9H15N3O6	3.8749	17343-05-4	10273.8	7149.82	10356.5	247239	180527	192499	203332	165710	170688	248343	260597	255475	11329.9	9403.38	11760.7
compound-201	T3_negative	MW0109997	1H-Indole-2-carboxylic acid, 1-[(2S)-2-[[(1S)-1-(ethoxycarbonyl)-3-phenylpropyl]amino]-1-oxopropyl]octahydro-, (2S,3aR,7aS)-	Amino acid and Its metabolites	C24H34N2O5	4.6954	-	32042.7	55207.7	43816.9	172004	224977	164599	321823	411683	477806	265346	270311	352804	39120.7	33081.3	24862.1
compound-206	T3_positive	MW0105234	4-Hydroxyisoleucine	Amino acid and Its metabolites	C6H13NO3	2.4488	781658-23-9	17295.3	14734.7	17357.3	16385.1	12607.6	8645.67	10760	8076.08	8909.87	10454.7	11658.6	8129.72	15017.5	12762.8	19571.6
compound-207	T3_negative	MW0103992	(R)-S-lactoylglutathionate(1-)	Amino acid and Its metabolites	C13H20N3O8S-	1.9434	-	16419	1866.23	12816.1	181805	179345	180177	167478	171574	161779	174337	171690	174970	37297.6	35031.8	42427.4
compound-219	T3_positive	MW0107285	His-Arg	Amino acid and Its metabolites	C12H21N7O3	6.5824	77369-21-2	2893.35	1262.67	2429.56	2650.98	1542.95	1531.86	1734.14	862.2	1313.52	1707.2	1791.74	2209.5	741.89	3042.41	2737.07
compound-222	T3_positive	MW0108940	N-(tert-Butoxycarbonyl)-L-leucine	Amino acid and Its metabolites	C11H21NO4	4.5354	13139-15-6 | 53296-34-7	524.03	206.46	294.79	1005.07	13629.9	833.25	215.82	563.97	209.47	6174.9	7741.32	6564.81	655.13	1991.89	165.07
compound-229	T3_positive	MW0146271	Asp-Thr-Gln-Arg	Amino acid and Its metabolites	C19H34N8O9	5.5127	-	33082.1	38457	33236.6	1.0328e+06	1.01548e+06	1.01835e+06	1.18704e+06	1.18348e+06	376990	386129	415240	453551	37504.6	18185.4	29013.2
compound-242	T3_positive	MW0108223	Met-Gln	Amino acid and Its metabolites	C10H19N3O4S	1.4104	36261-62-8	180210	174868	197205	23335.5	41777.2	66404.1	23516.3	39830.8	21746.2	32344.7	19388.4	32975.9	216759	212122	233479
compound-245	T3_positive	MW0103980	(r)-3-Amino-4-methylpentanoic acid	Amino acid and Its metabolites	C6H13NO2	6.8246	75992-50-6	5883.24	4188.91	9850.07	7977.88	7735.39	8050.32	7048.72	7752.05	10738	8093.15	6378.55	8101.17	5117.82	6674.62	15227.6
compound-247	T3_positive	MW0108967	O-Acetyl-L-homoserine	Amino acid and Its metabolites	C6H11NO4	0.8554	7540-67-2	21734	20047.7	18459.5	23922.4	22810	16399.7	24810.3	16252.2	21027.1	21119.8	24027.3	17625.7	25364.7	24638.1	17861.5
compound-258	T3_positive	MW0108943	Boc-D-proline	Amino acid and Its metabolites	C10H17NO4	1.4191	37784-17-1	2908.27	2752.56	819.08	10487.2	15297.8	19156.6	26583.6	30528.8	26672.6	12456.4	23881.4	8161.98	1978.32	1114.56	2092.22
compound-265	T3_positive	MW0108905	N-Phenylacetylphenylalanine	Amino acid and Its metabolites	C17H17NO3	0.8384	738-75-0	234207	326423	260747	410427	426446	417299	295685	206128	287114	444329	486406	557727	364356	297085	286731
compound-266	T3_positive	MW0110113	Tryptophylglycine	Amino acid and Its metabolites	C13H15N3O3	1.3243	7360-09-0	61979.3	48591.2	65214.2	40349	54899.6	34211.6	54627.1	52936.1	50211.1	33787.1	67636	87445.6	39194.4	66633.6	72906.7
compound-279	T3_positive	MW0193946	L-Tryptophan	Amino acid and Its metabolites	C11H12N2O2	2.4591	73-22-3	899949	841180	898588	337428	982166	975015	1.16197e+06	219755	199837	1.71425e+06	1.6526e+06	1.69529e+06	1.02175e+06	988438	931344
compound-280	T3_positive	MW0107902	L-Leucyl-L-alanine	Amino acid and Its metabolites	C9H18N2O3	1.4104	7298-84-2	15575.5	15873.1	16985.5	12145.2	12548.3	15749.2	34153.4	26949.4	25211.5	15285.5	9190.5	11210.7	18393.8	20365.9	26870.7
compound-284	T3_positive	MW0105204	4-Carboxyphenylglycine	Amino acid and Its metabolites	C9H9NO4	1.8915	7292-81-1	5692.16	32430.4	34427.6	54842.4	45488.1	44419.3	52235.9	55182.2	44488.5	50948.9	54334.4	59883.1	26848.8	16262.8	26600.4
compound-286	T3_positive	MW0159298	Val-Thr	Amino acid and Its metabolites	C9H18N2O4	6.3562	72636-02-3	26975.8	24948.7	24337.1	9768.94	11442	9962.33	21274.5	14366.8	10009.7	11686.7	9022.29	12737.7	27212.4	24091.7	27250
compound-290	T3_positive	MW0159540	beta-Casomorphin (1-5),bovine	Amino acid and Its metabolites	C30H37N5O7	8.7798	72122-63-5	109194	103449	116768	151367	89964.1	76097.9	68816.2	60564.3	43505	52947.3	73187.8	91176.7	81643.9	70815.4	54422.4
compound-295	T3_positive	MW0107620	3-Isobutylhexahydropyrrolo[1,2-a]pyrazine-1,4-dione	Amino acid and Its metabolites	C11H18N2O2	6.8419	5654-86-4	2098.07	1752.49	2326.12	12272	10628.4	10314.4	19737	20178.9	13786.1	8764.06	7866.13	11845.8	4754.41	3499.78	1885.9
compound-296	T3_positive	MW0010027	L-Valine	Amino acid and Its metabolites	C5H11NO2	1.5337	72-18-4	66206.3	52591.8	68812.2	28448	62539.5	56917	42414.6	56739.1	58298.7	52806.2	74295.2	71333.5	59810.5	27593.8	72785.5
compound-297	T3_positive	MW0109433	Pro-Ser	Amino acid and Its metabolites	C8H14N2O4	1.8014	71835-80-8	163396	171566	179885	118439	117087	129530	99883.8	98345.3	86726.6	101294	96582.2	99946.5	179730	181373	168860
compound-301	T3_positive	MW0156761	Ser-Gly-Thr	Amino acid and Its metabolites	C9H17N3O6	2.9465	-	15940	13765	13425.6	6.01307e+06	5.89102e+06	6.43918e+06	6.28497e+06	7.0051e+06	6.45353e+06	2.25266e+06	2.40281e+06	2.14987e+06	35590.4	33191.6	29690.5
compound-302	T3_positive	MEDN1371	DL-2-Methylglutamic acid	Amino acid and Its metabolites	C6H11NO4	1.6582	71-90-9 | 470-51-9	31718.4	26510.2	23785.9	62156.9	63412.8	80281.2	80583	67368.8	114199	115177	107991	113325	30948.4	30198.1	22386
compound-303	T3_negative	MW0159000	Val-Glu-Thr-Glu	Amino acid and Its metabolites	C19H32N4O10	5.0591	-	21631.2	19582.4	19578.9	146495	74419	95997.7	104788	104596	110992	161985	145571	113166	22807.6	6296.11	13477.8
compound-306	T3_positive	MW0150583	Pentaglycine	Amino acid and Its metabolites	C10H17N5O6	3.4869	7093-67-6	73263.8	92558.5	86672.6	52616.5	85351.2	69556.1	63100.3	81123.6	67516.8	87211.5	97281.4	84968.9	86841.1	80081.5	71088.8
compound-312	T3_positive	MW0104907	3,3'-Diiodothyronine	Amino acid and Its metabolites	C15H13I2NO4	8.6701	70-40-6	6512.34	4582.42	4862.75	1254.95	6019.49	4583.81	4793.05	3138.42	3892.34	4149.59	4647.51	4066.52	4723.44	3213.98	4102.81
compound-319	T3_positive	MW0169369	L-Lysine	Amino acid and Its metabolites	C6H14N2O2	2.2167	56-87-1	38.91	12.6	24.8	18891.2	19054.7	19662.1	6167.2	5226.62	6326.14	135.82	150.88	127.4	4.33	23.22	11.7
compound-324	T3_positive	MW0108598	N6-Acetyl-L-lysine	Amino acid and Its metabolites	C8H16N2O3	1.2544	692-04-6	13489.6	18070.4	9561.43	36369.6	25984	40130.6	28065.6	27705.8	31602	29436	13792.2	28427.8	10166	9791.76	5736.41
compound-329	T3_positive	MW0106392	D-Glutamic acid	Amino acid and Its metabolites	C5H9NO4	0.9066	6893-26-1	12593.5	16232.3	15937.4	17003	13618.7	14277.8	17969	17033.2	18303.8	21888.3	19769.8	20740.1	19647	13436.4	20741.2
compound-333	T3_positive	MW0144687	Ala-Phe-Gln-Lys	Amino acid and Its metabolites	C23H36N6O6	6.6178	-	5282.5	4005.95	10300.9	148251	141601	122298	213841	225687	209026	174824	266203	140819	37506.8	27823	36642.8
compound-336	T3_negative	MW0107068	Gly-His	Amino acid and Its metabolites	C8H12N4O3	1.9968	2489-13-6	20013.3	21015.8	20273.2	26306.7	24248.7	24849.5	19765.7	14491.4	17135.8	8057.11	3914.29	8579.57	25250.2	18521	26098.7
compound-347	T3_positive	MW0156769	Ser-His-Asn-Arg	Amino acid and Its metabolites	C19H32N10O7	1.393	-	3501.29	3554.05	1230.32	22828.2	23178.5	22320.1	14935.7	14038	14323.5	17101.6	13307.1	15350.7	3837.45	3673.68	3839.62
compound-349	T3_positive	MW0109363	Prolylglutamic acid	Amino acid and Its metabolites	C10H16N2O5	1.3756	67644-00-2	9819.71	8958.05	8624.02	3171.6	11945.9	17942.4	7840.68	4513.29	7829.94	4015.17	4153.91	3699.5	2883.88	762.03	4565.96
compound-356	T3_negative	MW0110171	Trp-tyr	Amino acid and Its metabolites	C20H21N3O4	3.3122	19653-76-0	24978.1	9987.32	25272.3	57665.7	55922.2	64418.5	58364.7	44102.1	56267.8	99742.6	114141	122300	19483	27834.6	24899.7
compound-357	T3_positive	FDATN01519	D-phenylalanine	Amino acid and Its metabolites	C9H11NO2	2.0347	673-06-3	450632	435538	460100	596877	630281	609842	447069	449712	448835	621189	613770	594766	503011	506431	498742
compound-361	T3_positive	MW0149833	Gln-Trp-Trp	Amino acid and Its metabolites	C27H30N6O5	4.2832	-	91508	115076	94304.2	29504	26245.8	46357.1	36294.2	18328.1	10126.2	3162.01	31324.2	33777.1	98632.8	96170.2	193993
compound-367	T3_positive	MEDP1605	Glu-glu	Amino acid and Its metabolites	C10H16N2O7	1.3756	3929-61-1	78028.1	76798.1	58655.1	293207	567986	555626	982320	857276	905948	455852	351794	258483	11779.1	6749.89	5596.28
compound-372	T3_positive	MW0109620	Ser-Leu	Amino acid and Its metabolites	C9H18N2O4	1.2901	6665-16-3	45723.4	46064.9	45953.1	92292.9	88283	80484.7	107496	88152	91302.9	71193.2	81681.5	78589.2	34444.2	44564.9	41744.1
compound-377	T3_positive	MW0156789	Ser-Ile-Arg-Arg	Amino acid and Its metabolites	C21H42N10O6	5.0238	-	60417.2	55231.1	49132.5	9457.9	6348.49	5787.18	939.96	5275.8	4503.38	1917.24	5323.08	5293.76	62133.4	63385.1	61081.4
compound-387	T3_positive	MW0152021	H-Leu-Arg-Arg-Ala-Ser-Leu-Gly-OH	Amino acid and Its metabolites	C32H61N13O9	7.7878	65189-71-1	479829	416771	409064	1.11484e+06	1.10129e+06	1.1316e+06	1.0546e+06	1.03592e+06	1.03655e+06	1.00874e+06	1.05571e+06	1.04387e+06	599756	601169	588014
compound-394	T3_positive	MW0147716	coenzyme F420	Amino acid and Its metabolites	C29H36N5O18P	2.6483	64885-97-8	27415.4	67684.3	75132.4	97042.7	90052.3	83015.9	77948.1	80237.8	85348.9	57805.6	72902.7	44593.1	40320.7	61487.1	57891.3
compound-406	T3_positive	MW0106042	Bis(4-nitrophenyl) hydrogen phosphate	Amino acid and Its metabolites	C12H9N2O8P	6.9471	645-15-8	17401.1	15203.8	20515.1	25029.2	20109.5	13223.6	14774.5	14378.5	16217	19731.7	13785.7	20866.6	23889.8	22564.1	17301.3
compound-413	T3_positive	MEDP1611	Glutamylglutamine	Amino acid and Its metabolites	C10H17N3O6	1.3074	26848-14-6	15123.8	19764.6	11833	1965.76	1661.05	3042.09	2115.8	1975.48	1581.01	1120.63	776.46	8334.7	18050.8	6803.02	19012.6
compound-419	T3_positive	MW0107510	Ile-Ser	Amino acid and Its metabolites	C9H18N2O4	0.8384	6403-14-1	41967.6	51897	48111.3	79641.1	74902.1	66918.8	75636.1	79157.1	82901.3	65834.5	82669.3	71832.3	48726.9	43547.1	52906.5
compound-429	T3_negative	MW0110189	Tyr-Asp	Amino acid and Its metabolites	C13H16N2O6	0.7438	87085-11-8	161864	160962	173094	49684.9	49242.1	50524.4	43599.8	35586.9	35502.2	73269.7	56517.1	67846.7	153493	172787	153368
compound-430	T3_positive	MW0103839	Tiopronin	Amino acid and Its metabolites	C5H9NO3S	0.9583	-	8454.94	14313.4	10763.7	32097.9	6965.56	44472.5	20994.4	26982.7	32125.5	40823.7	35422.1	50060.5	13198.7	13323.4	12283.8
compound-433	T3_positive	MW0146282	Asp-Thr-Val-Ile-Glu	Amino acid and Its metabolites	C24H41N5O11	3.4168	-	1458.02	3899.64	2838.65	38784.5	34608.9	39198.3	58087.3	54092.6	58963.5	72476.8	71169.4	74446.1	5741.44	930.73	4874.54
compound-434	T3_positive	MW0146294	Asp-Tyr-Asn	Amino acid and Its metabolites	C17H22N4O8	3.0506	-	169128	156080	164831	16465.1	19223.2	10219.9	1980.85	3576.46	1957.31	9582.67	10385.4	5756.92	199479	228965	233747
compound-435	T3_positive	MW0109545	S-(2-boronoethyl)-L-cysteine	Amino acid and Its metabolites	C5H12BNO4S	9.2369	63107-40-4	14467.5	11487.8	11231.2	11164.3	22315.7	9848.07	14110.4	11303.8	9855.62	21824.1	21729	11487.6	24114.9	9448.82	17792.1
compound-436	T3_positive	MW0169387	L-Carnitine	Amino acid and Its metabolites	C7H15NO3	0.7698	541-15-1	55338.9	44130.8	44102.1	295116	306861	282144	419440	376648	413746	390644	450162	406474	46923.2	45360.4	41122.5
compound-444	T3_positive	MW0108767	N-Ethylglycine	Amino acid and Its metabolites	C4H9NO2	5.9442	627-01-0	13740	21582.9	11869.3	13782.8	13022.4	8199.92	14860.4	15817.6	18038.3	12165.7	11427.5	11056.6	19863.4	14647.7	18967.8
compound-445	T3_positive	MW0009528	Progabide	Amino acid and Its metabolites	C17H16ClFN2O2	0.8895	62666-20-0 | 90656-51-2 | 104880-78-6	47300.2	38579.6	35581.6	61037	82767.3	65603.6	38980.1	68394.8	55662.8	48561.8	59516.8	38955.8	40830.6	47636.3	42873.2
compound-447	T3_positive	MW0145596	Arg-Ile	Amino acid and Its metabolites	C12H25N5O3	1.9238	62632-70-6	12546.1	7751.01	8545.71	14889	8592.34	12800.1	1841.12	4093.7	3451.48	6010.62	11394.6	7048.04	9245.13	9506.39	11334.7
compound-448	T3_positive	MEDN0048	L-Homocystine	Amino acid and Its metabolites	C8H16N2O4S2	2.0531	626-72-2	105491	116088	112527	234442	243360	218742	194094	185026	196771	183913	188367	189082	157931	148276	149994
compound-451	T3_positive	MW0148071	Cys-Thr-Ser	Amino acid and Its metabolites	C10H19N3O6S1	1.7475	-	2344.99	4466.1	5775.3	8248.98	11271.2	9053.52	9603.1	10287.8	9018.9	27539.9	30806.8	32004.3	5884.72	4392.58	4466.7
compound-455	T3_positive	MW0110218	L-Tyrosyl-L-serine	Amino acid and Its metabolites	C12H16N2O5	1.393	13588-99-3	3742	4166.26	7599.71	17552.3	20848.6	18677.7	21654.5	19779.3	19445	24504.4	27061.5	28564.7	3467.98	3164.99	1515.01
compound-458	T3_negative	MW0048988	Columbaridione	Amino acid and Its metabolites	C20H24O5	4.8044	-	16970.2	23300.6	19946.2	1335.93	1432.7	1575.71	520.63	186.64	625.94	1232.58	2415.13	1405.33	22473.8	18270.3	17415.1
compound-460	T3_negative	MW0155439	Phe-Abu-OH	Amino acid and Its metabolites	C18H18N2O6	4.8044	-	13996.3	14803.5	14283.5	130691	136071	202046	236735	119636	205850	369178	363743	321341	1823.55	13267	2497.82
compound-473	T3_positive	MW0106308	Cystathionine	Amino acid and Its metabolites	C7H14N2O4S	0.7527	61135-95-3	1174.66	1688.49	973.03	4054.49	2878.28	3991.4	19355.1	10337.5	3466.63	1766.9	26050.1	4379.24	1613.87	1645.56	2156.1
compound-476	T3_positive	MW0157025	Ser-Thr	Amino acid and Its metabolites	C7H14N2O5	0.8895	61043-85-4	63461.2	9830.27	25358.5	575235	547705	478362	589971	652144	632876	151569	34065.1	66770.2	29101.5	4996.31	31539.8
compound-478	T3_positive	MW0107786	L-Leucine	Amino acid and Its metabolites	C6H13NO2	1.3756	61-90-5	153921	136455	135891	198466	213570	193297	166785	183087	164859	136744	142946	118276	153223	138065	152525
compound-480	T3_positive	MW0110280	Tyr-Cys	Amino acid and Its metabolites	C12H16N2O4S	1.393	-	849.39	4606.44	6097.34	9014.83	2284.82	12023.5	21287.3	20327.6	19106.2	15217.2	28727.7	15653	3421.38	864.61	7209.43
compound-489	T3_positive	MW0109774	Suberylglycine	Amino acid and Its metabolites	C10H17NO5	2.8578	60317-54-6	27725.5	26399.3	29592.3	71440.4	106178	73103.5	89557.7	101455	108846	88503.8	130228	97604.4	37857.4	53836.2	35743.1
compound-495	T3_positive	MW0106741	Gabapentin	Amino acid and Its metabolites	C9H17NO2	6.8246	60142-96-3	11896.6	5972.13	10458.2	14124.3	16589.2	22150.3	27693.5	28663.5	18100.5	23687.4	15683.4	25364.7	11765.2	6561.4	10352.2
compound-498	T3_positive	MW0156043	Pro-Val-Asn	Amino acid and Its metabolites	C14H24N4O5	1.5161	-	1716.91	2199.51	1823.06	11943.9	9680.69	9776.89	4823.82	7704.84	3512.75	12979.4	5917.11	15823.8	1487.74	1097.53	1217.15
compound-504	T3_positive	MW0150045	Glu-Leu	Amino acid and Its metabolites	C11H20N2O5	2.2619	5969-52-8	49145.5	79007.1	55496.4	21983.8	24675.6	21631.3	14353.7	10510.6	17441.8	7892.75	5942.78	8252.02	14874.9	13686.4	13327.4
compound-505	T3_positive	MW0154168	N(5)-phenyl-L-glutamine	Amino acid and Its metabolites	C11H14N2O3	5.7837	5963-60-0	1508.46	1166.96	2488.57	2651.11	5059.6	2715.5	5219.88	5530	9319.72	5146.29	2792.1	3087.28	2798.45	3616.37	1819.67
compound-515	T3_positive	MEDP0053	L-Dopa	Amino acid and Its metabolites	C9H11NO4	2.2709	59-92-7	35121.4	36457.1	44081.3	124742	81884.4	61947.5	66440.9	50010.3	48609.2	52431.2	50249.5	52658.1	40409	41564.7	36192.8
compound-517	T3_positive	MW0010676	Xanthurenic acid	Amino acid and Its metabolites	C10H7NO4	2.5738	59-00-7	280338	244659	268898	319000	337640	373615	564385	566304	581040	595917	537585	644192	274706	299512	279408
compound-520	T3_positive	MW0107086	N-(N-Glycyl-3-phenyl-L-alanyl)-3-phenyl-L-alanine	Amino acid and Its metabolites	C20H23N3O4	3.8217	13116-21-7	565.58	3323.66	2944.91	24158.1	19733.4	21458.4	5941.26	7822.67	7438.91	23463.7	32579.3	30255.8	1822.05	3459.84	2983.2
compound-522	T3_negative	MW0107023	Glu-Tyr	Amino acid and Its metabolites	C14H18N2O6	1.5221	3422-39-7	49546.4	47927.2	18232.8	1671.61	1224.1	2317.94	1184.43	1144.54	989.83	425.42	1406.99	1591.14	53902.8	54567.2	26784.2
compound-524	T3_positive	MW0106121	carmabin A	Amino acid and Its metabolites	C40H57N5O6	8.1679	-	562.64	538.85	682.83	4848.69	4432.15	3813.84	6432.13	6809.98	9178.3	3241.8	2242.9	2310.13	445.96	724.95	446.79
compound-528	T3_positive	MW0153753	MET-enkephalin	Amino acid and Its metabolites	C27H35N5O7S	2.325	58569-55-4	3301.66	918.55	2162.81	4218.98	3314.04	6858.43	1176.78	11720.2	13584.6	3979.83	772.15	1947.31	2937.72	4420.26	3408.16
compound-529	T3_positive	MW0108971	O-benzyl-L-serine	Amino acid and Its metabolites	C10H13NO3	1.3756	4726-96-9 | 30916-68-8	4226.13	6551.65	6132.62	48735.2	44705.9	45580.7	67435.6	84971.9	93993.3	84421.7	84393.5	73110.5	1522.64	3421.2	4771.92
compound-531	T3_positive	MW0105941	Asp-Asp	Amino acid and Its metabolites	C8H12N2O7	7.1373	58471-53-7	46747	113983	38460.7	48456.3	48162.1	52021.7	44371.9	45895.3	39872.9	44265.5	50860.8	20426.1	116303	57407.1	51940.6
compound-532	T3_positive	MW0148078	Cys-Trp-Thr	Amino acid and Its metabolites	C18H24N4O5S1	3.8836	-	22568.3	18698.8	7847.8	23126.7	30073.8	38770.8	9695.21	13242.4	19789	123157	134172	142183	24495.5	22853.5	26685.2
compound-534	T3_negative	MW0152998	Lys-His-Tyr-Arg	Amino acid and Its metabolites	C27H42N10O6	6.8197	-	17649.5	36762.4	13411.6	5600.11	3557.18	2764.17	1680.2	698.78	3753.37	1161.48	2628.57	532.93	20109.8	50355.6	19741.9
compound-538	T3_positive	MW0159024	Val-His-Ile-Glu	Amino acid and Its metabolites	C22H36N6O7	5.3867	-	1562.86	5335.41	2645.74	26177.7	29256.3	10244	17494	24514.2	18933.7	49222.4	54143.4	46652.3	6821.86	6938.6	8161.37
compound-543	T3_negative	MEDP0291	3,7-Dimethyluric acid	Amino acid and Its metabolites	C7H8N4O3	2.4355	13087-49-5	24657.8	27933.5	23462	58010.1	67221	67840.9	65615.8	89619.1	68486.1	210811	166917	165624	25908.8	10189.9	16651.8
compound-546	T3_positive	MW0146315	Asp-Val-Asn-His-Phe	Amino acid and Its metabolites	C28H38N8O9	4.9877	-	33051.4	46164.9	49406.7	6009.73	5696.43	9804.43	12900.8	2488.35	2133.47	4665.8	9779.33	2929.6	53762.6	57054.5	51333
compound-573	T3_positive	MW0107651	L-Allysine ethylene acetal	Amino acid and Its metabolites	C8H15NO4	3.153	215054-80-1	185459	248481	211560	40465.3	61795.6	67711	27222.8	33987.3	22627.8	68609.4	69193.3	45356.1	195226	203186	199986
compound-575	T3_positive	MW0157517	Thiocysteine	Amino acid and Its metabolites	C3H7NO2S2	9.3767	5652-32-4	1485.26	1439.17	1806.93	2445.23	1929.05	2439.34	2400.32	2008.66	2388.59	2226.24	2586.93	2684.25	2510.44	1703.57	2057.78
compound-577	T3_negative	MEDN0075	N-Acetyl-L-phenylalanine	Amino acid and Its metabolites	C11H13NO3	3.4085	2018-61-3	131645	122170	127832	65487.8	59089	63612.7	53311.7	48548.8	47913.4	171547	175339	174580	142081	137390	136292
compound-581	T3_positive	MW0139910	Valrubicin	Amino acid and Its metabolites	C34H36F3NO13	2.1534	56124-62-0	6600.7	889	7351.77	28260.1	18947.7	11938.1	14748.3	12977.5	20705	8988.37	6738.46	6879.23	5063.64	1219.61	5118.4
compound-582	T3_positive	MW0110256	Tyr-His	Amino acid and Its metabolites	C15H18N4O4	4.825	3788-44-1	88582.5	37742.6	60231.8	78638.3	65750.6	43464.4	102148	81966.5	90858.6	40044	32068.8	45264.1	36744.8	45488.9	65028.3
compound-585	T3_positive	FDATN01488	L-Glutamic acid	Amino acid and Its metabolites	C5H9NO4	0.8212	56-86-0	72763	115277	108938	128691	93918.4	99869.1	98812.9	100026	107814	73168.2	75524.4	86743	144018	131866	127921
compound-588	T3_positive	MW0156054	Pro-Val-Ser	Amino acid and Its metabolites	C13H23N3O5	1.8195	-	2375.82	3384	4727.94	16708.2	11220.7	18558.6	8924.32	8075.55	15410.3	24624.3	26611.3	24609	4842.82	4364.51	1920.95
compound-591	T3_positive	MW0061622	[(1R,2S,3S,4S,6R,7S,10S,11R,16R,17R)-2,16,17-trihydroxy-7,11-dimethyl-6-[(1R)-1-[(2R)-5-methyl-6-oxo-4-[[(2R,3R,4S,5S,6R)-3,4,5-trihydroxy-6-(hydroxymethyl)oxan-2-yl]oxymethyl]-2,3-dihydropyran-2-yl]ethyl]-12-oxo-5-oxapentacyclo[8.8.0.02,7.04,6.011,16]octadec-13-en-3-yl] acetate	Amino acid and Its metabolites	C36H50O15	5.6392	-	32165.4	28144.3	31476.1	8107.16	10206.2	9164.17	4280.07	8528.01	5498.97	5783.95	2905.4	9137.04	28043.8	26953.1	25857.5
compound-603	T3_negative	MW0110288	Tyrosylleucine	Amino acid and Its metabolites	C15H22N2O4	3.058	17355-10-1	212105	199536	188277	33943.5	31188.2	31571	4515.67	11158.7	3930.29	25685.7	26293.8	25965.6	211616	220061	216575
compound-607	T3_positive	MW0152529	Leu-Trp-Met	Amino acid and Its metabolites	C22H32N4O4S1	2.964	55023-99-9	81626.3	79296.2	94949.7	102453	77562	97299.9	97795.1	104802	94187	62872.8	74968.6	56511.8	68153.9	88960.5	64645
compound-610	T3_positive	MW0153038	Lys-Leu-His	Amino acid and Its metabolites	C18H32N6O4	4.2653	-	3029.73	8825.07	7392.48	87148.3	69723.6	55685.2	89827.5	82110.8	79178.3	74875.4	66458.5	68211.1	6007.2	4223.16	4173.19
compound-613	T3_positive	MW0148112	Cys-Trp	Amino acid and Its metabolites	C14H17N3O3S	2.7508	-	721.52	1401	1811.97	552.45	2650.06	1012.49	587.86	1098.58	860.08	4840.69	4462.47	6272.11	831.3	826.46	346.18
compound-623	T3_positive	MW0054299	L-canavanine	Amino acid and Its metabolites	C5H12N4O3	1.7475	543-38-4	56019.9	58718.9	59457	76646.1	70764.9	66669.5	53219.6	54463.5	53867.1	59353.2	65310.1	64213.2	47102.3	46461.5	45592.1
compound-624	T3_positive	MW0105421	Acetylglycine	Amino acid and Its metabolites	C4H7NO3	1.8014	543-24-8	3635.13	4219.13	3399.72	4088.58	4007.99	4459.82	5835.23	4455.81	6024.74	4540.05	15661.2	5838.12	5067.37	5593.01	5980.83
compound-643	T3_positive	MW0108647	N-Acetyl-L-tyrosine	Amino acid and Its metabolites	C11H13NO4	1.393	537-55-3	405697	367702	323844	395574	430463	416596	398431	432273	422895	417643	438668	354528	428269	343104	329251
compound-646	T3_positive	MW0169533	N-benzoyl-d5-glycine	Amino acid and Its metabolites	C9H9NO3	0.5646	53518-98-2	483.02	463.87	844.75	403.19	983.12	773.59	588.41	922.87	947.18	649.82	1417.32	619	650.89	985.03	1087.01
compound-651	T3_negative	MW0154092	n-(alpha-Linolenoyl) tyrosine	Amino acid and Its metabolites	C27H39NO4	4.3161	259143-19-6	79035.4	70363.6	139256	32476.4	60285.6	10182.8	27542.5	49770.8	15907.9	38764.8	20383.7	12536.7	169037	165108	87937.7
compound-687	T3_positive	MW0110276	Tyr-Ala	Amino acid and Its metabolites	C12H16N2O4	0.8384	730-08-5	286898	288048	297177	120179	113578	127642	75576.2	78202.2	84219.2	209942	226128	238872	371216	306213	299714
compound-688	T3_positive	MW0109547	S-(2-Chloroacetyl)glutathione	Amino acid and Its metabolites	C12H18ClN3O7S	0.8895	-	1313.34	1986.42	2121.25	20397.2	20796.5	17892.4	21385.6	14870.8	16950.4	9224.11	17653.7	19295.1	1634.18	3630.19	3466.82
compound-689	T3_positive	MW0157036	Ser-Val	Amino acid and Its metabolites	C8H16N2O4	2.5202	51782-06-0	66641.6	71674.9	72195.5	48797.8	40014.9	56194.1	46311.3	24945.9	42414.9	52609.8	49615.6	61026.4	70062.6	70964.6	65733.7
compound-691	T3_positive	MW0153065	Lys-Lys-Lys-Gln-Tyr	Amino acid and Its metabolites	C32H55N9O8	7.6823	-	1835.57	1788.9	1717.27	2509.28	7256.62	7002.06	11073.1	14229	12100.4	10904.2	9214.76	3836.15	3082.23	2250.23	1561.59
compound-694	T3_positive	MEDN1387	O-acetyl-L-serine	Amino acid and Its metabolites	C5H9NO4	0.8469	5147-00-2	1384.68	1135.51	1998.33	7057.47	7685.79	6222.65	9206.9	6160.18	2403.03	6193.88	7440.83	13238	2936.53	2332	4248.14
compound-707	T3_positive	MW0146359	(S)-2-((S)-2-Amino-3-carboxypropanamido)-4-methylpentanoic acid	Amino acid and Its metabolites	C10H18N2O5	1.393	3062-14-4	1277.88	1719.43	1473.66	12246.2	10673.7	9781.7	5515.54	7564.63	3228.79	7052.21	7778.42	4957.94	730.42	725.2	1370.38
compound-711	T3_positive	MW0169934	4-Hydroxyproline	Amino acid and Its metabolites	C5H9NO3	1.2544	51-35-4	21040.2	33359.9	29254.6	34527.4	35071.4	35221.7	39571.1	35531.6	36117.9	33743.5	30117.6	31439.8	16632	14105.7	20811.7
compound-718	T3_negative	MEDP1061	o-Tyrosine	Amino acid and Its metabolites	C9H11NO3	2.53	2370-61-8	25862.3	29786.7	25784.1	126201	122927	127146	66067.6	66436	64847.8	10272.1	6597.89	9140.04	7089.01	5141.9	2267.11
compound-724	T3_positive	MW0157894	Thr-Leu	Amino acid and Its metabolites	C10H20N2O4	1.8556	50299-12-2	111479	123573	145860	49775.6	50151.1	76578.8	78699.5	67027.2	69321.1	49421.9	54669.3	78203.3	101895	95468.5	98230.6
compound-727	T3_positive	MEDN0061	N-Phenylacetylglycine	Amino acid and Its metabolites	C10H11NO3	3.5739	500-98-1	1308.51	1185.23	422.64	8047.9	9855.53	8445.3	3419.01	5232.65	5231.55	9977.74	6484.77	4531.99	1431.81	606.27	874.33
compound-736	T3_negative	MW0061635	Physalin L	Amino acid and Its metabolites	C28H32O10	0.7438	113146-74-0	40688.1	36553.6	55782.1	4785.04	1594.7	3123.89	1381.01	702.89	2542.78	1083.66	2506.99	4379.92	18780.3	64185.6	51120.4
compound-742	T3_positive	MW0152369	Leu-Ile-Asp	Amino acid and Its metabolites	C16H29N3O6	1.8825	-	1436.79	1270.52	2543	131747	99063.8	95719.4	104446	86495	120202	110365	157006	142200	682.8	908.65	899.84
compound-751	T3_positive	MW0169525	N-Arachidonoyl-L-Serine	Amino acid and Its metabolites	C23H37NO4	8.4448	187224-29-9	687.93	504.92	7730.25	2162.44	4352.78	4128.88	7852.35	1569	3693.31	16844.5	29842.8	21192.2	2923.39	4616.9	2420.64
compound-764	T3_positive	MW0107093	Gly-Thr-Lys	Amino acid and Its metabolites	C12H24N4O5	6.6017	-	29561.5	39003.3	34354.3	80209.4	54172	90383.4	60908.6	40951.9	58463.1	16801.4	23110.3	22735.6	49449.6	41945.5	47946.4
compound-771	T3_positive	MW0148122	d[-Arg-2]KYOTORPHAN	Amino acid and Its metabolites	C15H23N5O4	7.1373	-	236.77	598.68	596.01	42504.1	44881.5	42776.8	9101.53	8211.09	7704.41	1643.76	2041.56	1778.21	93.58	517.73	318.84
compound-787	T3_positive	MW0109014	(2S,3R)-tert-Butyl 2-amino-3-(tert-butoxy)butanoate	Amino acid and Its metabolites	C12H25NO3	1.4454	5854-78-4	10165.3	10815.5	14248.1	1231.58	1539.37	914.03	320.04	1327.87	852.59	3055.14	3017.2	3245.94	10384.5	9314.78	9326.76
compound-796	T3_positive	MW0110284	Tyr-Gly	Amino acid and Its metabolites	C11H14N2O4	2.1988	673-08-5	63162.2	70490.5	64675.3	407984	700020	416993	763305	777058	782861	1.67078e+06	2.33054e+06	1785710	76578.1	81529.5	75376.2
compound-798	T3_positive	MW0106169	Citrulline	Amino acid and Its metabolites	C6H13N3O3	1.3586	372-75-8	6411.74	5062.44	5066.16	8567.01	8551.33	9125.57	11106.7	10393	10799.9	4307.79	4564.18	6151.16	5606.8	5115	8849.85
compound-809	T3_positive	MW0107141	Glycyl-L-leucine	Amino acid and Its metabolites	C8H16N2O3	1.8285	869-19-2	1963.4	2412.34	3800.57	43359.7	35743.2	44314.3	71294.1	34972.7	55704.6	125555	128557	133541	3025.27	2734.12	4360.33
compound-811	T3_positive	MW0107145	Glycyl-L-phenylalanine	Amino acid and Its metabolites	C11H14N2O3	2.1854	-	21572.7	9268.16	16391.1	50747.2	50189.4	45212.4	49121.1	47467.6	56208.1	191079	184105	180380	19317.9	19785.1	18902.9
compound-822	T3_positive	MW0106972	Glu-Met	Amino acid and Its metabolites	C10H18N2O5S	8.7974	4423-22-7	5530	6257.52	6742.41	6599.56	5536.44	6190.81	6798.24	6226.66	4497.38	5519.91	3809.27	7776.87	5008.57	4316.55	7800.13
compound-843	T3_positive	MW0107437	Ile-Glu	Amino acid and Its metabolites	C11H20N2O5	6.1401	42516-53-0	53843.5	52151.3	52260.3	48141.4	51303.6	47098.1	39239.8	96265.7	43466.4	33894.6	36228.7	35016.1	58607.6	55348.6	66298.8
compound-844	T3_positive	MW0110342	Val-Glu	Amino acid and Its metabolites	C10H18N2O5	1.6812	424-59-9	236138	231726	248939	152426	163866	166094	150124	146550	140879	185345	156527	146015	258550	235895	256282
compound-850	T3_positive	MW0103069	Valerenal	Amino acid and Its metabolites	C15H22O	3.8038	4176-16-3	25292	34718.4	43818.9	74767.8	65729.9	65016.4	74508.4	84161.3	80868.9	71414.9	70820.7	85689.9	41048.7	47546.6	35735.5
compound-851	T3_positive	MW0156803	Ser-Ile-Phe-Glu	Amino acid and Its metabolites	C23H34N4O8	1.393	-	1547.94	873.12	877.3	5040.06	5764.81	3596.99	4679.71	5222.05	6415.16	16437.6	10260.9	1769.56	1005.62	700.53	954.98
compound-861	T3_positive	MW0105244	4-Hydroxyphenylacetylglycine	Amino acid and Its metabolites	C10H11NO4	2.7765	28116-23-6	4373.31	1260.65	2176.78	53780.6	36247.8	41359.3	7604.36	16974.4	8401.23	2085.06	4161.3	3132.17	550.06	258.98	536.94
compound-863	T3_positive	MW0156821	Ser-Leu-Leu-Ser-Phe	Amino acid and Its metabolites	C27H43N5O8	4.0695	-	77797.6	116419	139626	767288	548491	601088	634668	619154	661378	377535	634973	369173	153203	11343.6	185713
compound-864	T3_positive	MW0107577	Ile-Val	Amino acid and Its metabolites	C11H22N2O3	2.1079	41017-96-3	37878.7	34927.6	49909.8	30125.3	13389.1	17301	24792	31359.2	29725.2	12408.9	17082.9	25629.7	50381.5	42497.3	42473.2
compound-869	T3_positive	MW0106173	Clindamycin	Amino acid and Its metabolites	C18H33ClN2O5S	5.962	18323-44-9 | 58207-19-5	6467.44	2575.44	3976.51	27680.2	22303.2	23514.2	11130.2	2183.92	11811.5	40348.5	39828.4	32925.6	24757.2	25045.9	27451.4
compound-872	T3_positive	MW0159285	Val-Leu	Amino acid and Its metabolites	C11H22N2O3	1.9096	3989-97-7	30732.7	34985.6	38951.9	47159.2	42090.1	45218.7	44648.9	45479.4	43913.4	41023.1	52189.3	44274.3	36121.6	71052.1	30222.8
compound-874	T3_positive	MW0109155	Phe-Asn	Amino acid and Its metabolites	C13H17N3O4	2.2891	39537-20-7	84084.4	83792.8	87427	50950.8	46608.7	55316.1	47987.7	69259.1	61436.5	67990.3	77464.9	37008.9	88966.8	92752.4	89653.3
compound-877	T3_positive	MW0142876	3-chloro-D-alanine	Amino acid and Its metabolites	C3H6ClNO2	0.5475	39217-38-4	24781.6	30090.5	32411	34002.3	26296.7	28190.5	24081.2	28084.8	32221.1	29556.1	30779.7	32930	30557.9	30632.9	29946.9
compound-897	T3_positive	MW0110290	Tyrosyl-Methionine	Amino acid and Its metabolites	C14H20N2O4S	2.1262	-	7039.78	5457.45	6647.61	28595.2	25023.4	26153.1	20303.5	18187.9	16751.1	143881	148101	137494	2449.79	1290.42	3776.77
compound-903	T3_negative	MW0107687	S-Glutathionyl-L-cysteine	Amino acid and Its metabolites	C13H22N4O8S2	1.1587	-	6491.48	26950.2	35732.8	181805	179345	180177	167478	171574	161779	174337	171690	174970	7484.42	6742.73	14816
compound-905	T3_positive	MW0110292	Tyr-pro	Amino acid and Its metabolites	C14H18N2O4	1.5161	51871-47-7	1184.38	6942.53	6134.48	126486	81391.2	127072	97250.7	116944	95442.7	293052	250721	235047	1642.72	754.51	41026.5
compound-906	T3_positive	MW0151484	Ile-Leu-Arg-Lys	Amino acid and Its metabolites	C24H48N8O5	7.9106	-	73176.4	67438.7	74677.5	19822.3	22244.1	19768.1	11039.4	9528.78	12242.9	24560.1	20988.7	24209.4	71738	72099.6	75142.7
compound-912	T3_positive	MW0110301	Tyr-Pro	Amino acid and Its metabolites	C14H18N2O4	1.4808	-	26643.5	28199.7	29692.5	9020.66	8067.42	7929.09	2419.44	5820.38	6335.27	23978	21275.8	14220.8	37160.7	36733.1	34612.5
compound-914	T3_positive	MW0151488	Ile-Leu-Glu-Asn-Gly	Amino acid and Its metabolites	C23H40N6O9	2.0347	-	890.93	1565.72	1738.02	15384.1	7990.08	10506.5	13267.4	9291.66	6729.29	33463	30190.9	27785.2	1264.9	1538.8	1271.23
compound-920	T3_negative	MW0106183	Corynebactin	Amino acid and Its metabolites	C39H42N6O18	3.2511	95536-41-7 | 95536-04-2	53886.6	2461.19	46409.1	146120	149632	147520	166866	142770	167309	63324.4	62905	75254.8	3150.42	6144.1	5698.9
compound-924	T3_negative	MW0108347	Monoiodothyronine	Amino acid and Its metabolites	C15H14INO4	5.3771	29354-16-3	10442.5	8867.98	8538.12	10018.4	8062.38	10971	14702	10661.5	10237	18633.7	21423.3	14703.2	12085.4	13321.1	14404.7
compound-932	T3_positive	MW0107371	Homocarnosine	Amino acid and Its metabolites	C10H16N4O3	0.8384	3650-73-5	115975	145844	145249	109237	105366	108253	82404.9	80493.6	52566.9	105049	107359	119006	123707	138722	139933
compound-936	T3_positive	MW0106211	Cyclo(-L-Trp-L-Tyr)	Amino acid and Its metabolites	C20H19N3O3	3.3643	20829-53-2	959.5	3710.38	1779.13	2506.47	556.18	1605.46	3765.03	2724.9	3428.85	4245.26	3703.82	13840.5	3319.85	2530.38	4288.9
compound-937	T3_positive	MW0108371	N-(1-Deoxy-1-fructosyl)phenylalanine	Amino acid and Its metabolites	C15H21NO7	2.3163	87251-83-0	15305.7	7152.59	30346.7	4196.2	8659.45	3290.27	17563	7267.69	2794.35	48326.7	39444.1	7495.1	19164.2	9678.37	4195.03
compound-941	T3_positive	MW0107688	L-Cysteinesulfinic acid	Amino acid and Its metabolites	C3H7NO4S	1.453	1115-65-7	560776	360416	542121	90379.6	113752	76839	27198.4	11758.6	20983.2	99933.2	129366	55120.3	482964	461773	472996
compound-943	T3_positive	MW0108317	Met-Ser	Amino acid and Its metabolites	C8H16N2O4S	1.4454	14517-43-2	214803	173703	203734	9237.01	10018.5	7333.18	1808.23	2079.78	750.16	2114.58	4023.03	1448.19	209866	229086	232185
compound-946	T3_positive	MW0154181	NAc-DNP-Cys	Amino acid and Its metabolites	C11H11N3O7S	5.2422	35897-25-7	978.22	3078.99	3810.4	8190.72	7739.06	8298.72	8397.69	5628.01	6651.63	4040.89	5095.31	3966.59	1565.36	3837.72	1936.48
compound-948	T3_positive	MW0108922	Tiglylglycine	Amino acid and Its metabolites	C7H11NO3	1.7296	35842-45-6	220933	160642	182320	114734	110357	90250.2	111184	105363	105465	117173	119655	97268.9	164972	152669	155049
compound-950	T3_positive	MW0146364	Asp-Nap-OH	Amino acid and Its metabolites	C22H18N2O8	2.6805	-	430731	313445	353675	1.79897e+06	1.91723e+06	1.68195e+06	1682358	2.92581e+06	1.6271e+06	3.78119e+06	2.06903e+06	3.53264e+06	285942	285915	309174
compound-958	T3_positive	MW0151561	Ile-Pro-Phe	Amino acid and Its metabolites	C20H29N3O4	3.4344	-	4225.27	8852.29	9522.55	147189	137881	142301	118089	162923	123577	145252	179936	145656	22828	5682.02	11862.7
compound-959	T3_positive	MW0107267	His-Met-Arg	Amino acid and Its metabolites	C17H30N8O4S1	3.0679	-	22777.3	14102.2	7210.74	17757.9	8655.36	20434.9	9939.38	10486	7597.89	24103.6	23809.4	26301.8	5457.96	27887.8	16515.4
compound-965	T3_negative	MEDL00853	Oxfenicine	Amino acid and Its metabolites	C8H9NO3	1.2531	32462-30-9	3711.54	5099.01	3018.34	17566.7	18816.9	15415.2	29212.4	33585.9	32229.9	12780.5	12489.5	12589.5	3095.8	2092.36	2951.2
compound-970	T3_positive	MW0108381	Indole-3-acetyl-phenylalanine	Amino acid and Its metabolites	C19H18N2O3	0.8724	92519-27-2	989.15	1524.51	1673.49	6025.86	6797.85	9250.22	5887.73	8284.22	2342.21	15209	20881.3	23742.1	942.96	1984.19	7405.21
compound-975	T3_positive	MW0106212	3-benzyl-6-(1H-indol-3-ylmethyl)piperazine-2,5-dione	Amino acid and Its metabolites	C20H19N3O2	4.7887	82597-82-8	1318.63	1925.88	1334.42	2120.22	4400.13	2158.51	2138.43	2131.5	2246.21	413.67	489.91	1232.75	1185.85	624.5	1250.88
compound-987	T3_positive	MEDN0294	3-Methylcrotonyl Glycine	Amino acid and Its metabolites	C7H11NO3	0.8244	33008-07-0	3009.04	6600.73	798.29	5610.32	4628.83	2802.71	6915.37	3013.79	4057.75	4773.02	9230.31	4127.18	2973.96	1228.25	2165.42
compound-988	T3_positive	MW0150937	His-Gly-Gly	Amino acid and Its metabolites	C10H15N5O4	3.2771	32999-80-7	8233.22	5936.03	7738.13	28670.2	23296.9	25379.3	20128.7	17747.8	16062.4	13704.5	11738.4	12086.6	3070.31	3113.05	3451.74
compound-989	T3_positive	MW0107319	His-Met	Amino acid and Its metabolites	C11H18N4O3S	4.7332	-	31272.2	29275.7	28460.2	37187.7	39116.2	38410.6	40237	46372.2	51000.1	17763.1	22364.1	20067.7	21312.5	22071.1	17786.3
compound-993	T3_positive	MW0144825	Ala-His	Amino acid and Its metabolites	C9H14N4O3	0.7356	3253-17-6	1.25086e+06	1.23131e+06	1.20872e+06	472245	1.31118e+06	1.11393e+06	1.31928e+06	891423	1.24968e+06	1.26229e+06	1.23216e+06	554105	510717	605308	1.22166e+06
compound-1004	T3_negative	MW0105248	Valeryl-4-hydroxyvalsartan	Amino acid and Its metabolites	C24H29N5O4	1.0254	-	5846.24	5516.86	5344.81	569.02	861.26	651	260.28	491.94	408.15	517.01	826.13	468.59	5412.14	5526.76	5662.3
compound-1012	T3_positive	MW0108403	N-(2-Furoyl)glycine	Amino acid and Its metabolites	C7H7NO4	1.4984	5657-19-2	8697.13	7684.25	8680.41	506.06	1069.32	722.07	648.42	886.38	916.45	1020.16	1498.35	1052.03	10520	11247.8	11074.4
compound-1020	T3_negative	MW0110295	Tyrosyl-tryptophan	Amino acid and Its metabolites	C20H21N3O4	2.3621	60815-41-0	59048.2	73832.8	59803.4	12098.9	3287.35	8664.35	5477.5	2587.28	1908.34	5159.56	5218.36	9345.42	56050.3	63572.8	84952.5
compound-1031	T3_positive	MW0108398	n-(2-Chloroacetyl)glycine	Amino acid and Its metabolites	C8H12Cl2N2O6	2.7586	-	10971	13971.8	15445	1696.82	1232.62	1697.26	1220.1	1539.35	1170.31	1574.37	475.73	986.66	23283.5	24415.2	23145.2
compound-1032	T3_negative	MW0170053	gamma-D-Glutamylglycine	Amino acid and Its metabolites	C7H12N2O5	3.4791	6729-55-1	3691.34	3956.11	2557.36	365566	352518	343066	263613	200809	272751	275989	275657	265303	1313.5	583.83	1080.49
compound-1039	T3_positive	MW0110331	Val-Arg	Amino acid and Its metabolites	C11H23N5O3	6.4267	37682-75-0	17810.7	17644.8	23309.2	57348.3	42263.3	56269	52412.7	42233.4	45317.6	37292.2	26051.6	29998	22704.2	22782.3	22080.3
compound-1041	T3_positive	MW0107335	Histidylalanine	Amino acid and Its metabolites	C9H14N4O3	2.7508	16874-75-2	25523.6	23237.8	24391.8	1114.89	3153.95	3134.73	1632.53	426.5	1740.79	9651.26	9791.14	7604.81	25185.7	22957.6	27501.9
compound-1075	T3_positive	MW0169647	Phenylacetylglutamine	Amino acid and Its metabolites	C13H16N2O4	2.7864	28047-15-6	1.0845e+06	1.05449e+06	1.19411e+06	1.08169e+06	1.12823e+06	1.0794e+06	1.07955e+06	1.13754e+06	1.09314e+06	836327	883444	887603	1.16318e+06	1.14364e+06	1.02175e+06
compound-1086	T3_positive	MW0107344	DL-Histidyl-DL-histidine	Amino acid and Its metabolites	C12H16N6O3	0.888	2733-45-1	38018	50077.8	46267	84471.5	84486.5	75262	66959.9	71373.4	68326.7	51313.5	57249.4	58861.9	35937.2	38944.2	37911.2
compound-1090	T3_positive	MW0109069	alphaS-Amino-2-[[4S-amino-4-carboxybutyl]amino]-4H-imidazo[4,5-b]pyridine-4-hexanoic acid	Amino acid and Its metabolites	C17H26N6O4	1.8195	-	8836.18	7645.11	6510.44	54515.2	50124.2	46543.9	44426.8	44195.5	39667.2	58709.6	55737.6	64492.1	2850.29	2921.24	2215.49
compound-1091	T3_positive	MW0159029	Val-His-Phe-Glu	Amino acid and Its metabolites	C25H34N6O7	6.0689	-	22518.5	50067.7	56195.4	948992	1.0118e+06	878926	884995	898753	868584	847206	1.12095e+06	768031	154713	141658	162581
compound-1093	T3_positive	MEDP1664	Glu-Leu-Arg	Amino acid and Its metabolites	C17H32N6O6	4.3189	-	74072	73964.3	68821.3	28576.4	23235.3	20008.5	13253.2	19623.7	10270	23444	20788.5	29551.3	77730.6	61737.8	72663.9
compound-1097	T3_positive	MW0106254	Cys-Glu-Arg	Amino acid and Its metabolites	C14H26N6O6S1	4.2832	-	32481.2	93713.4	39591.8	30089.8	29057.8	44535.9	27762.3	33273.6	27774.9	14960.7	35614.6	7413.76	124878	32431.6	38315.5
compound-1112	T3_positive	MW0107303	Histidylglycine	Amino acid and Its metabolites	C8H12N4O3	0.9239	2578-58-7	5372.71	8515.25	7748.18	11332.1	14996.2	12230.4	11635.1	15006.2	12352.1	8221.38	10231	11404.2	6541.53	6349.13	6239.33
compound-1116	T3_positive	MEDP1610	Proline betaine	Amino acid and Its metabolites	C7H13NO2	0.8212	471-87-4	248313	265649	264449	441575	401680	421587	340500	366092	386344	217093	225510	235372	276070	243368	234073
compound-1117	T3_positive	MW0110196	Tyr-glu	Amino acid and Its metabolites	C14H18N2O6	1.7475	2545-89-3	40535.7	43914.6	46023.1	31045.5	33914.9	35755.4	45694.2	51745.9	43296.6	25856.1	26995.9	26681.5	76241.6	68676.7	65598.8
compound-1119	T3_positive	MW0156844	Ser-Lys-Met	Amino acid and Its metabolites	C14H28N4O5S1	1.587	-	30779.5	40129.2	45504.1	89227.1	90972.3	104268	94125	85515.4	88917.7	102744	101071	98398.6	21335.4	28658	23142.7
compound-1124	T3_positive	MW0150471	Gly-Pro-Ser	Amino acid and Its metabolites	C10H17N3O5	2.9987	25249-76-7	39587.7	33378.9	34895.5	26443.8	24260	30962.6	20232.3	25671.3	25301.5	36716.6	26468.7	3050.35	32681.5	32330.8	27115
compound-1126	T3_positive	MW0054421	Lucidadiol	Amino acid and Its metabolites	C30H48O3	6.3025	252351-95-4	333390	174527	279936	112224	105302	249837	94370.3	105149	100649	119143	162958	135693	181826	208350	190667
compound-1128	T3_positive	MEDP1505	5-Methoxy-L-Tryptophan	Amino acid and Its metabolites	C12H14N2O3	0.8384	2504-22-5	113981	111332	107082	124837	64694.5	4568.73	73017.7	68937.8	67978.6	47424.4	55138	61059	118532	117539	109493
compound-1131	T3_positive	MW0168720	L-Allothreonine	Amino acid and Its metabolites	C4H9NO3	1.3246	24830-94-2	23826.4	23017.4	11758	24145.6	15745.7	19049.6	17846.9	18877.5	16834.1	10401.2	13309.6	13797.9	16356.5	37454.7	20505
compound-1135	T3_negative	MW0151584	Ile-Ser-Thr-Glu	Amino acid and Its metabolites	C18H32N4O9	5.6675	-	50337.8	34439.3	76043	565303	518597	535619	639159	653041	743226	631839	516209	620041	84372.4	45480.1	39335
compound-1141	T3_positive	MW0155500	Phe-Trp	Amino acid and Its metabolites	C20H21N3O3	2.8221	24587-41-5	3769.63	4732.41	5650.38	91991.4	39469.5	42144.2	14184.6	14418.6	15428.3	10723.4	11850.2	16208.9	4278.12	4668.64	2606.47
compound-1146	T3_negative	MW0146366	Asp-Phe4Cl-OH	Amino acid and Its metabolites	C18H15ClN2O8	0.8488	-	110386	100611	98822.4	98974.6	11164.7	23530.9	29194.8	45023	11196.6	2575.22	5318.25	10101	48327.6	46262.6	46178.7
compound-1150	T3_negative	MW0146373	Asp-TyrMe-OH	Amino acid and Its metabolites	C19H18N2O9	2.7767	-	3580.84	2790.18	1855.54	9468.84	38691.5	8580.75	48182.6	44638.2	23635	25026.7	88813.7	21130.1	1308.59	3356.66	8399.53
compound-1154	T3_negative	MW0155501	Phe-TyrMe-OH	Amino acid and Its metabolites	C24H22N2O7	5.6403	-	444673	449892	461097	296395	376289	378476	609982	718320	629144	13064.4	10385	10879.7	445960	445658	3129.87
compound-1159	T3_positive	MW0110092	Trp-Ala	Amino acid and Its metabolites	C14H17N3O3	0.8173	24046-71-7	3310.53	3369.17	2747.54	1621.21	15939.8	12036.7	4974.19	8292.06	9877.74	10182.9	7424.7	6793.92	4815.09	1357.53	2672.78
compound-1160	T3_positive	MEDP0046	Hexanoylglycine	Amino acid and Its metabolites	C8H15NO3	3.3468	24003-67-6	32316.5	88518	30228.6	8163.42	2984.78	8723.63	5851.28	4707.48	1907.2	8114.43	4923.6	7716.17	31865	28919.7	27602.3
compound-1163	T3_positive	MEDP1080	Gly-Trp	Amino acid and Its metabolites	C13H15N3O3	2.9987	2390-74-1	46584.3	38165.1	38402.6	95448.6	81039.1	46205.9	100817	92759.4	74493.6	65932.3	91750	95839.5	42924.9	29093.6	36881
compound-1164	T3_positive	MW0105712	L-Argininosuccinic acid	Amino acid and Its metabolites	C10H18N4O6	0.7187	2387-71-5	858.29	8455.69	9748.69	947.22	7117.85	4321.68	2048.91	1959.34	3156.36	6040.77	5223.93	2077.99	5392.49	1893.56	9782.11
compound-1165	T3_positive	MW0146849	Bradykinin (2-7)	Amino acid and Its metabolites	C29H40N6O8	6.8593	23828-06-0	9631.55	9777.17	9878.15	16928.3	19958.2	20240.7	26860.8	14347.4	16672.6	18875.5	12609.7	21226.8	14032.4	8713.39	12655.5
compound-1166	T3_positive	MW0110339	Val-Gln	Amino acid and Its metabolites	C10H19N3O4	1.8195	-	10306	19514	14115.9	26362.5	33098.2	35189	31644.2	34677.6	37061.9	66637.7	48118.3	46025.4	10822.9	13036.4	10018.5
compound-1173	T3_positive	MW0155444	Phe-Gly-Gly	Amino acid and Its metabolites	C13H17N3O4	0.8384	23576-42-3	249404	226069	236851	163136	162207	147733	132896	110848	123874	192671	213406	235684	255024	232783	250419
compound-1182	T3_positive	MW0109096	Phe-Asp	Amino acid and Its metabolites	C13H16N2O5	2.6004	22828-05-3	56827	32960.8	50319.5	21689.2	71991.4	66821.7	26403.5	25558.7	24032	84946.9	74338.5	73568.3	48205	47571.8	48322.2
compound-1183	T3_positive	MW0151589	Ile-Thr-Ala	Amino acid and Its metabolites	C13H25N3O5	1.8195	-	7577.74	6725.65	508.92	22298.5	21963.8	29650.1	19870.5	23417.5	19298.1	48558.2	32237.3	38211.6	6740.27	7007.64	6470.66
compound-1184	T3_positive	MW0109176	Phe-Ile	Amino acid and Its metabolites	C15H22N2O3	3.6088	22951-94-6	833.5	2210.23	1623.15	441.94	1516.66	2045.69	757.93	2637.51	407.3	2253.08	2632.26	457.93	1677.7	1667.45	786.52
compound-1187	T3_negative	MW0109097	Phe-Asp-Arg	Amino acid and Its metabolites	C19H28N6O6	5.8037	-	5069.43	5063.46	2112.28	24774	20162.9	22485.8	12490.3	22294.5	14218.1	106177	112394	110347	2876.34	7100.83	5811.01
compound-1188	T3_positive	ZINC2516985	3-Hydroxy-L-valine	Amino acid and Its metabolites	C5H11NO3	3.1028	2280-27-5	9924.01	11809	8575.65	37201.4	22558.5	30719.8	17047.1	18337.5	22140.2	36782.9	25616.9	24544.5	5759.72	23232	5791.4
compound-1204	T3_positive	MW0160189	N(5)-Acetyl-L-ornithine	Amino acid and Its metabolites	C7H14N2O3	0.8724	2185-16-2	3708.23	3302.31	2401.46	5443.52	5380.21	4555.74	5310.08	5211.01	5739.75	5072.84	3684.53	4401.5	5340.74	3479.07	5369.28
compound-1210	T3_positive	MW0107752	Leu-Pro-Tyr	Amino acid and Its metabolites	C20H29N3O5	2.1262	-	60122.4	77036.7	66034.2	263800	257031	252501	375732	341594	354164	264768	271998	276862	28296.2	31037.2	6313.42
compound-1213	T3_positive	MW0107272	Histidylserine	Amino acid and Its metabolites	C9H14N4O4	1.3756	21438-60-8	357899	348569	328166	372714	393799	373803	461252	387390	383040	343213	351868	296598	287367	293948	276720
compound-1214	T3_positive	MW0106904	Glu-His	Amino acid and Its metabolites	C11H16N4O5	2.636	21435-29-0	25747	36454	33045.2	3205.19	7745.96	23248.9	15013.7	15282.4	5929.78	25994.2	28337.5	10308.4	30682.5	28697.6	21787.8
compound-1224	T3_positive	MW0110353	Val-Leu-Arg	Amino acid and Its metabolites	C17H34N6O4	4.9787	-	60387.3	60562.3	63057.9	64557.9	62656.5	57888.3	58680.4	58209.4	51790.2	36885.9	40804.1	43595.8	55662.4	47228.4	50940.1
compound-1232	T3_positive	MW0106255	Cys-Glu-Lys	Amino acid and Its metabolites	C14H26N4O6S1	2.0347	-	102852	91056.5	91650.2	109897	107568	110249	60334.8	89831.9	82432.5	115014	246464	237588	93707	90014.8	110526
compound-1238	T3_positive	MW0110084	Trp-Trp	Amino acid and Its metabolites	C22H22N4O3	3.715	20696-60-0	26819.5	40112.7	37099.1	77242.2	77739	84397	82932.9	87033.8	96245.9	67258	54735.7	78976.8	45931.3	4101.38	33101.6
compound-1241	T3_positive	MW0159255	Val-Asp	Amino acid and Its metabolites	C9H16N2O5	0.8895	20556-16-5	211258	421233	705223	626535	593536	522683	556379	570185	550113	494862	519979	481055	495287	454180	443154
compound-1242	T3_positive	MW0110349	Val-Ile	Amino acid and Its metabolites	C11H22N2O3	1.9276	20556-14-3	96153.7	112460	133998	181479	105881	160714	182934	180655	236073	181457	208178	166064	74340.8	45140.2	87206.2
compound-1245	T3_positive	MW0110333	Val-Asn-Arg	Amino acid and Its metabolites	C15H29N7O5	2.1626	-	125558	120826	134368	33200.5	47192.5	50916.2	24747.3	17950.9	15487.4	31115.8	25285.5	49159.6	117755	119294	117207
compound-1256	T3_positive	MW0108704	N-Benzyloxycarbonyl-L-leucine	Amino acid and Its metabolites	C14H19NO4	4.7344	2018-66-8	1001.16	1165.07	832.67	1918.95	1852.32	2041.17	1249.34	1426.63	1378	1097.13	2436.79	1657.19	1986.47	1241.17	877.46
compound-1264	T3_positive	MW0052989	gamma-Camphorene	Amino acid and Its metabolites	C20H32	4.8068	20016-73-3	71763.5	86390	52560	260580	114053	99285.7	139621	142068	107718	96643.4	96114.6	100408	40995.8	57205.4	55808.5
compound-1265	T3_positive	MW0105537	dl-Alanyl-dl-leucine	Amino acid and Its metabolites	C9H18N2O3	5.2061	1999-42-4 | 1638-60-4	6892.75	4767.06	5701.52	7259.7	8016.98	10098.8	12097.3	9384.27	13601.8	11018.8	11417	9261.62	4729.01	5802.21	6826.86
compound-1271	T3_positive	MW0109339	Pro-Tyr	Amino acid and Its metabolites	C14H18N2O4	2.4137	19786-36-8	84553.5	109053	47945.2	268928	135228	169037	160239	73493.5	107097	217238	222092	220006	141926	138924	134294
compound-1272	T3_positive	MW0104861	2-Amino-3-(2,4-dioxo-3,4-dihydro-2H-pyrimidin-1-YL)-propionic acid	Amino acid and Its metabolites	C7H9N3O4	0.5304	19772-76-0	37190.9	34556.3	34588.7	33840.1	31271.3	32096.1	33986.2	33653.2	32975.9	35267.8	43517.8	38448.1	36933.3	38954.6	38025.7
compound-1275	T3_positive	MEDL01731	Gly-Ile	Amino acid and Its metabolites	C8H16N2O3	1.7117	19461-38-2	6.03637e+06	6.2066e+06	6.07996e+06	5.38911e+06	5.93779e+06	5.50899e+06	5.50977e+06	5.27091e+06	5.13586e+06	5.36959e+06	5.27065e+06	5219072	5.70092e+06	5.61647e+06	5.81589e+06
compound-1276	T3_positive	MW0108675	N-alpha-Acetyl-L-lysine	Amino acid and Its metabolites	C8H16N2O3	0.8384	1946-82-3	22764.6	17529.6	16883.2	37688.7	46356.7	37304.9	36215.3	32603.3	39500.9	49608.2	49426.7	52370	18510.7	21882.7	21626.8
compound-1277	T3_positive	MW0016406	Carnosine	Amino acid and Its metabolites	C9H14N4O3	1.2369	305-84-0	16172.9	14248.2	23453.8	3545.83	2445.83	4088.63	2300.04	2749.19	2909.19	5777.91	4702.06	4638.49	13356.6	18832.3	18983
compound-1292	T3_negative	MW0114899	N-(1-Deoxy-1-fructosyl)alanine	Amino acid and Its metabolites	C9H17NO7	0.6574	16124-24-6	1673.82	2156.4	3277.82	5521	7176.9	6860.8	5766.3	6048.47	6603.05	9857.57	5686.69	7484.23	2587.63	2785.18	1828.5
compound-1297	T3_positive	MW0169561	N-nonanoyl-L-Homoserine lactone	Amino acid and Its metabolites	C13H23NO3	5.4949	177158-21-3	852.38	1835.55	1614.7	6226.17	7583.5	7278.43	9336.49	9924.34	8488.85	5703.05	5066.7	5750.42	1164.04	539.54	622.15
compound-1299	T3_positive	MADP0557	Proline-Hydroxyproline	Amino acid and Its metabolites	C10H16N2O4	2.1443	18684-24-7	22295.4	26759.6	37103.8	18390.6	26424.5	39355.1	43559	47178	43970.7	53494.3	33119.5	51259.4	19218.8	14773.9	13358.9
compound-1310	T3_positive	MW0152390	Leu-Leu-Ala-Glu-Glu	Amino acid and Its metabolites	C25H43N5O10	5.8905	-	50957.1	7980.28	69556.4	7575.57	7880.97	3354.21	5141.88	3078.66	8566.55	3379.11	3402.65	4326.02	14523.1	5718.89	16063.5
compound-1312	T3_positive	MW0106266	Cys-Pro-Lys	Amino acid and Its metabolites	C14H26N4O4S1	5.9974	-	350592	347644	332752	264706	259510	231069	143577	150772	152233	112862	110817	126500	330857	303333	338805
compound-1317	T3_positive	MW0150836	His-Arg-Lys-Glu	Amino acid and Its metabolites	C23H40N10O7	2.0712	-	2627.11	3334.59	1430.86	41036.4	71935.8	39245.4	26883.4	26878.5	39418.1	43711	45200.7	43484.5	2255.25	1585.54	2369.06
compound-1321	T3_positive	MW0154271	Nap-Asp-OH	Amino acid and Its metabolites	C22H18N2O8	2.325	-	177913	92504.6	280792	438412	552518	546688	628567	629452	560490	885018	1.41784e+06	787244	15271.1	58177	119123
compound-1325	T3_positive	MW0109129	Phe-Pro-Glu	Amino acid and Its metabolites	C19H25N3O6	1.9276	-	2066.81	1988.3	1325.11	43316.8	40692.7	28897.3	22706	28066.9	32219	85723.4	81640.5	70378.3	4093.71	955.79	949.55
compound-1328	T3_positive	MW0154074	N(6)-[(indol-3-yl)acetyl]-L-lysine	Amino acid and Its metabolites	C16H21N3O3	2.7331	17929-68-9	32928.2	33114.5	42341.5	4847.79	4649.27	2820.76	1323.37	921.88	508.89	24693.4	27321.3	24904.8	35255.5	40007.5	21170
compound-1330	T3_positive	MW0110365	Val-Pro-Lys	Amino acid and Its metabolites	C16H30N4O4	5.2959	-	4747.45	1629.07	1868.69	20500.9	22387	17491	28918.2	27290.3	29424.6	31030.4	30101.2	30549.1	3646.44	3260.22	2970.01
compound-1344	T3_positive	MW0110366	Val-ser	Amino acid and Its metabolites	C8H16N2O4	4.1411	13588-94-8	5140.23	5493.49	2160.73	3592.56	2578.05	410.75	4149.97	10413.8	2968.9	24072.3	25134.3	71229.6	6982.02	5661.73	3937.72
compound-1346	T3_negative	MW0110435	Val-Ala	Amino acid and Its metabolites	C8H16N2O3	0.7262	27493-61-4	1007.69	1469.04	919.65	3380.24	3105.55	3933.04	3926.94	3177.36	4716.39	6364.3	4614.38	3922.38	1513.32	475.34	1735.75
compound-1351	T3_positive	MW0155531	Phthalocyanine	Amino acid and Its metabolites	C32H18N8	3.3119	574-93-6	3112.39	10424.4	1489.83	32464.5	41296.8	11540.5	124328	114087	127097	252480	282760	256173	9412.51	4483.34	10618.9
compound-1353	T3_negative	MW0105335	5-S-Glutathionyl-aminochrome reduced	Amino acid and Its metabolites	C18H24N4O8S	2.3384	-	165045	341973	190786	5.05061e+06	5.41622e+06	8.41284e+06	5.37381e+06	5.47482e+06	5.50272e+06	7.63677e+06	1.28016e+07	1.25699e+07	84392.1	126318	47735.4
compound-1356	T3_negative	MW0109581	Sarcodon scabrosus Depsipeptide	Amino acid and Its metabolites	C23H39N3O8	5.5859	-	29179.8	37143	26093	10141.6	4287.27	4643.97	6673.98	4753.96	5235.79	4809.13	5170.43	2747.42	38471.4	26900.9	27852.1
compound-1361	T3_negative	MW0107530	Iminoaspartic acid	Amino acid and Its metabolites	C4H5NO4	1.8459	79067-61-1	2.37903e+07	2.40696e+07	2.4669e+07	2.17148e+06	2022935	2.2646e+06	498080	298982	601795	2.22705e+07	2.19324e+07	2.23513e+07	2.38594e+07	2.3843e+07	2.23655e+07
compound-1364	T3_positive	MW0108703	Z-D-Val-OH	Amino acid and Its metabolites	C13H17NO4	4.6894	1685-33-2	37011.1	335569	43909.4	31386.1	90994.4	107261	21250.6	30469.7	61314.9	44766.1	35766.6	51480.9	30801	36470.2	32994.5
compound-1372	T3_positive	MW0108438	N-(4-Aminobenzoyl)-Beta-Alanine	Amino acid and Its metabolites	C10H12N2O3	2.5469	-	5494.27	3911.04	3612.93	26582.3	29935.8	32276	39705.5	32689.5	30609.5	56998.4	46983.8	48175.6	5014.87	3844.38	4528.08
compound-1373	T3_positive	MW0144704	Ala-Pro-Ala	Amino acid and Its metabolites	C11H19N3O4	1.8735	-	2846.72	9856.14	8744.95	184989	207235	179850	104627	199572	194391	195614	166846	163572	4498.08	7513.85	1668.48
compound-1376	T3_positive	MW0109145	Phe-Val-Asp	Amino acid and Its metabolites	C18H25N3O6	3.2077	-	3423.06	554.02	1821.36	33573.1	34027.2	38351.2	12947.4	17234.9	11739.2	1104.5	484.46	862.47	685.16	1148.11	1663.03
compound-1381	T3_positive	MW0156869	Ser-Phe-Asp-Lys-Ser	Amino acid and Its metabolites	C25H38N6O10	4.9153	-	660259	190468	189664	95013.5	82816.2	53553.1	74480.5	36850.7	45176.6	43128.1	47894.4	25210.9	170799	167480	169360
compound-1388	T3_negative	MW0151593	Ile-Thr-Gln-Lys	Amino acid and Its metabolites	C21H40N6O7	5.3498	-	288927	228551	235024	175815	116256	175877	164948	185548	189169	69440.6	94952.1	63034.8	235730	236776	235700
compound-1392	T3_negative	MW0150860	His-Asn-Phe-Lys	Amino acid and Its metabolites	C25H36N8O6	4.9862	-	341940	354107	308458	166248	209775	143314	75681.3	74038.4	63914.2	88044.8	103820	27039.2	279581	275991	292933
compound-1396	T3_negative	MW0106303	L-cysteinyl-L-proline	Amino acid and Its metabolites	C8H14N2O3S	0.7963	-	15244	13391	4713.86	89335.9	88523.7	85025.4	85334.6	95529.4	92904.4	62796.9	62057.6	70801.3	6409.5	6270.71	1953.46
compound-1399	T3_positive	MW0110439	Valylcysteine	Amino acid and Its metabolites	C8H16N2O3S	1.3756	160070-15-5	1380.8	1900.22	2033.52	3944.21	9699.08	9480.05	14023.1	12136.5	12878.1	7076.91	5020.55	2088.53	1854.52	1796.74	1691.15
compound-1404	T3_positive	MEDN1410	N-Palmitoylglycine	Amino acid and Its metabolites	C18H35NO3	6.8419	158305-64-7	20162.3	22323.1	24535.2	35866.7	28806.1	32537	27722	29248.8	30013.3	26893.3	31613.4	28747.6	26837.1	27032.9	26633.5
compound-1419	T3_negative	MW0106195	Cyanophos	Amino acid and Its metabolites	C9H10NO3PS	1.2031	2636-26-2	5130.97	6320.67	5262.93	31674.3	27642.8	29163.6	38979.9	37608.5	39419.1	31790.8	25881.3	27929.1	11233.7	11172	12965.6
compound-1421	T3_positive	MW0105853	Aspartylglutamate	Amino acid and Its metabolites	C9H14N2O7	4.301	1554998	31228.8	33604.1	44456.2	77276.8	65350.9	64040.1	43602.2	55650.6	40899.1	62027.4	65848.8	86249.7	52099.4	70740.8	54869.9
compound-1423	T3_negative	MW0109195	4-Hydroxyphenylacetylglutamate	Amino acid and Its metabolites	C13H15NO6	2.477	-	70761.8	77977.8	73699.5	56697.4	61408.3	67527.1	54411.8	51328.2	52045.7	90555.2	83729.3	83590.1	83701.2	82950.2	80684.3
compound-1424	T3_positive	MEDP0075	N-Acetyl-L-arginine	Amino acid and Its metabolites	C8H16N4O3	1.4808	155-84-0	41081.9	41355.9	46099.1	56307	52215.4	50543.6	55405	59332.4	53661.5	54536.7	53293.8	50730.4	43745.6	43659.5	45723.3
compound-1426	T3_positive	MW0159042	Val-Ile-Leu-Asp	Amino acid and Its metabolites	C21H38N4O7	2.6805	-	12006	10333.9	13664.8	94329.9	88952.4	100646	43018.7	47457.8	47412.6	60097.9	64613	60108.3	13658	13194.8	14441.2
compound-1429	T3_positive	MW0107556	Isofumonisin B1	Amino acid and Its metabolites	C34H59NO15	6.8943	203259-29-4	9493.12	8328.02	5190.45	55982.2	61040.9	63055.5	59257.8	55550.2	77944.9	40445.9	40350.3	38381.5	12249.6	7718.43	3417.97
compound-1435	T3_positive	MEDP1616	Pro-ala	Amino acid and Its metabolites	C8H14N2O3	1.2901	6422-36-2	32570.8	31585.8	37330.7	19845.6	21034.8	19028.7	15919.7	13642.8	11098.5	58504.1	61374.7	49098	29616.5	33302.3	38660.1
compound-1443	T3_positive	MW0106208	Cyclo(L-Leu-L-Pip-L-Aoe-D-Phe)	Amino acid and Its metabolites	C31H44N4O6	6.1761	146556-41-4	7805.19	1182.85	4893.8	38472.1	39853.9	53707.7	84321.6	159286	83142.5	83695.2	128522	86067.8	2327.71	6186.94	7368.53
compound-1451	T3_positive	MW0106040	Bicine	Amino acid and Its metabolites	C6H13NO4	1.4454	150-25-4	39662.5	38494	39303.5	69543.2	33466.5	36357.6	79016.1	64060.7	32190	34224.1	29946.2	27201.2	47168.3	33557.3	32315.6
compound-1455	T3_positive	MW0061639	Physalin P	Amino acid and Its metabolites	C28H30O10	3.5219	149204-27-3	5297.96	3087.75	8189.87	9369.83	8863.74	11243.2	4713.31	10766.3	15980.5	8815.6	12867	15626.9	2528.51	4734.76	2309.89
compound-1457	T3_positive	MW0109805	Ternatin heptapeptide	Amino acid and Its metabolites	C37H67N7O8	8.4448	148619-41-4	6288.25	6361.94	7566.72	2980.52	3349.32	4155.02	1892.57	1851.47	704.86	2699.23	3268.25	3845.49	8199.05	7905.18	8412.95
compound-1461	T3_positive	MW0108801	N-[(3s)-2-Oxotetrahydrofuran-3-Yl]hexanamide	Amino acid and Its metabolites	C10H17NO3	5.9442	147852-83-3	30665.4	29912.8	30020.5	17655.1	17454.4	19142.4	18148.5	18689.2	18927.6	14213	11506	14314.9	26263.8	27802.7	29941.5
compound-1462	T3_positive	MW0108466	N-(Carbethoxyacetyl)-4-chloro-L-tryptophan	Amino acid and Its metabolites	C16H17ClN2O5	0.9846	-	2294.32	2177.51	3322.44	3747.27	5243.06	3923.48	1407.11	2836.05	2345.21	5837.13	5977.08	7540.3	2621.62	2191.87	2239.76
compound-1471	T3_negative	MW0106321	L-Cysteinyl-L-glutamine	Amino acid and Its metabolites	C8H15N3O4S	2.371	629653-15-2	345.92	2742.86	3394.62	28269.8	24679.5	26388.1	34814.3	36220	40548.1	16465.5	7160.66	8482.26	2808.66	2146.09	811.41
compound-1472	T3_negative	MW0109216	Phe-Val	Amino acid and Its metabolites	C14H20N2O3	2.9348	3918-90-9	960000	932472	895736	141672	143670	139829	76588.3	81397.9	70935.8	135048	128745	135053	911929	922419	904265
compound-1479	T3_positive	MW0106932	Glu-Val	Amino acid and Its metabolites	C10H18N2O5	0.8554	1453453	70333.4	163984	138379	232432	213806	211990	206003	217491	223403	199281	230348	213254	132485	80821	147682
compound-1483	T3_positive	MW0108500	N,N-dimethylarginine	Amino acid and Its metabolites	C8H18N4O2	1.7296	30315-93-6	7256.11	3155.75	8252.78	210453	224455	233662	280708	274897	262084	98037.6	93106.8	86279.8	3052.38	3182.27	2950.7
compound-1487	T3_positive	MW0150908	His-Gln-Tyr-Arg	Amino acid and Its metabolites	C26H38N10O7	3.715	-	203692	93148.3	87383.7	12983.3	11521.2	23780.2	10995.3	104553	10743.7	13157.2	16141.5	8504.01	100045	100067	112356
compound-1490	T3_positive	MW0109992	Tirofiban	Amino acid and Its metabolites	C22H36N2O5S	3.7327	144494-65-5	148241	256491	218160	324970	279528	292683	286602	175811	192500	154109	169348	285877	26810.9	16637.4	15340
compound-1491	T3_positive	MEDP1683	Trileucine	Amino acid and Its metabolites	C18H35N3O4	3.3643	10329-75-6	11999.9	12965.1	16825.2	23680.3	24131.1	28127.7	38779.7	40212.1	27745.2	18578.6	15137.1	16522.8	17357	16961.1	17357.6
compound-1493	T3_positive	MW0052442	D-Lysine	Amino acid and Its metabolites	C6H14N2O2	1.6049	923-27-3	1944.96	1681.34	1229.88	18916.5	18855	20578.4	4765.42	4630.68	3767.51	2537.21	3731.14	1207.37	1956.73	2847.15	1292.98
compound-1494	T3_negative	MW0154273	Nap-His-OH	Amino acid and Its metabolites	C24H20N4O6	0.6746	-	71574.8	71718.3	70479.2	13778.5	15103.9	12141.5	7230.96	10314.1	9222.11	8143.58	8440.4	11436.3	78398.1	67507.9	62320.2
compound-1501	T3_positive	MEDN1709	2-Octanamidoacetic acid	Amino acid and Its metabolites	C10H19NO3	3.4869	14246-53-8	23923.7	23963.7	25501.7	18277.7	22105.4	25059	15590	19259.2	26520.9	26568.8	15605.6	19789	24831.5	27024.3	27254
compound-1507	T3_positive	MW0157900	Thrombin Receptor Activator for Peptide 5 (TRAP-5)	Amino acid and Its metabolites	C30H50N8O7	7.6297	141685-53-2	1434.42	1467.14	1152.04	819.03	1094.68	1176.91	2295.17	3874.62	2392.96	1046.68	1075.72	1338.09	1319.53	1087.08	1711.64
compound-1516	T3_positive	MW0154293	Nap-Ser-OH	Amino acid and Its metabolites	C21H18N2O7	1.8556	-	9715.7	44665.2	15747.1	244595	246529	231617	269756	259082	276395	237625	240291	257120	11475.4	23214.9	21304.4
compound-1525	T3_positive	MW0152392	Leu-Leu-Asp-Leu-Leu	Amino acid and Its metabolites	C28H51N5O8	3.7327	-	2172.61	3505.84	3499.75	855.67	430.52	1675.77	1332.52	1069.77	629.56	1000.55	441.11	2196.44	4370.22	7905.01	7285.43
compound-1531	T3_positive	MW0108961	N-omega-Propyl-L-arginine	Amino acid and Its metabolites	C9H20N4O2	4.5536	137361-05-8	12985.1	12603.6	15122.8	25130.5	18107.5	24494.5	22457.9	29517.9	21354.1	20551.3	28093.8	17445.8	14609.6	13602.2	13333.5
compound-1533	T3_positive	MW0169538	N-dodecanoyl-L-Homoserine lactone	Amino acid and Its metabolites	C16H29NO3	0.7527	137173-46-7	5568.73	5510.8	6431.26	2854.38	1839.37	968.75	1979.54	1556.23	3296.84	2277.5	4081.56	3647.36	5155.11	6478.33	6967.29
compound-1534	T3_positive	MW0107013	Glu-Gly	Amino acid and Its metabolites	C7H12N2O5	1.5337	13716-89-7	44801.3	39885.2	40967.5	69702	188746	31072.7	40715.2	48814	38282.3	66949.1	224025	55755.1	44698.6	41420.2	39832.4
compound-1536	T3_positive	MW0106328	Cys-Phe	Amino acid and Its metabolites	C12H16N2O3S	3.6441	-	41439.5	42211.1	51340.5	13273.7	8107.06	15678.5	8115.73	11913	17417.4	62680.7	44844	42697.6	46894.2	46555.8	48368.9
compound-1538	T3_positive	MW0146841	Cyclo(D-trp-D-asp-pro-D-val-leu)	Amino acid and Its metabolites	C31H42N6O7	8.7447	136553-81-6 | 136655-57-7	31736.8	25027.5	37757.2	63254.2	35048.4	45058.4	24251.3	21453.1	20920.6	27171.9	45370.6	37526.1	13946.8	13843.8	10953
compound-1540	T3_positive	MW0151643	Ile-Val-Glu-Asp	Amino acid and Its metabolites	C20H34N4O9	2.8042	-	2613.09	1523.27	4353.73	88490.6	93838.8	72685.1	111340	111784	109933	235844	287014	263386	1923.16	4010.62	2238.16
compound-1542	T3_positive	MW0110450	Valylproline	Amino acid and Its metabolites	C10H18N2O3	1.2901	20488-27-1	7041.45	7189.13	7128.61	10213.3	15303.3	12211.8	19254	13654	15554.6	31016.7	25188.9	30361.6	4324.51	5025.78	8264.55
compound-1543	T3_negative	MW0110477	Willardiine	Amino acid and Its metabolites	C7H9N3O4	2.1751	-	65279.4	74179.3	72484	40124.6	23082.2	41877.9	3775.1	1719.82	2943.12	54741.9	53216.9	28874.2	56826.2	56115.1	57565.6
compound-1549	T3_positive	MW0105547	Alanylproline	Amino acid and Its metabolites	C8H14N2O3	1.3074	13485-59-1	25787.7	31976.2	28962.3	50719.7	37254.8	40596.2	45417.5	53465.1	49070.2	53194	56774.2	49883.1	21370.9	32446.7	26091.6
compound-1551	T3_positive	MW0105437	Actinonin	Amino acid and Its metabolites	C19H35N3O5	6.0689	13434-13-4	85753.2	92267.6	91648.4	240707	205811	201126	139948	152270	166031	123922	133649	145356	60675	57225.6	58873.8
compound-1558	T3_positive	MW0158310	H-Trp-ser-OH	Amino acid and Its metabolites	C14H17N3O4	1.8375	133101-40-3	37413	33204.3	38205.5	16615.5	20201	19305.1	8887.8	21795.8	15765.2	14395.5	6056.66	12529.5	21906.7	35767	29343.8
compound-1564	T3_positive	MW0154568	N-Nitrososarcosine	Amino acid and Its metabolites	C3H6N2O3	1.8014	13256-22-9	6916.27	7161.61	7381.75	22728.3	25461.2	24919.8	24244.7	24640.5	28704.7	21785	25133.9	22583.1	5389.7	6357.88	13580.9
compound-1567	T3_positive	MEDL00860	D-Ornithine	Amino acid and Its metabolites	C5H12N2O2	1.7835	348-66-3	12777.1	9560.35	9360	21591.7	23044.4	23447.2	22562.6	17506.2	18709.2	27421.4	26587.7	50892.9	10163.4	10966.6	10146.9
compound-1577	T3_positive	MW0107134	Glycyl-l-glutamine	Amino acid and Its metabolites	C7H13N3O4	0.8384	13115-71-4	359996	363522	384259	182735	175528	161924	208597	188734	186944	133902	135702	151104	370520	355140	354318
compound-1578	T3_positive	MW0007325	Homogentisic acid	Amino acid and Its metabolites	C8H8O4	3.1383	451-13-8	15397.8	14332.6	20454.5	26570.2	34219.3	31327.3	24026	13745.5	29069.5	13412.3	17924.2	15524.7	13272	14335.3	13496.3
compound-1589	T3_negative	MW0156068	(7E,9S,10S,11R,12R,13R,14R,15R,16S,17S,18E,20E)-2,10,12,14,16,26,28-heptahydroxy-3,7,9,11,13,15,17,21-octamethyl-23-azatricyclo[22.3.1.05,27]octacosa-1(28),5(27),7,18,20,23,25-heptaene-4,6,22-trione	Amino acid and Its metabolites	C35H47NO10	6.1638	246255-43-6	1449.53	3948.2	3188.09	131056	94178	143078	187556	191573	153246	185007	178290	166564	5496.58	2132.79	2479.92
compound-1591	T3_positive	MW0159058	Val-Leu-Asp-Phe-Glu	Amino acid and Its metabolites	C29H43N5O10	3.3783	-	20609.2	23808.2	25053.3	948.91	1296.47	1137.19	1003.4	1860.86	1605.83	1578.78	1573.75	403.54	12104.6	10610.1	14353.7
compound-1594	T3_positive	MW0154835	P60c-src Substrate II	Amino acid and Its metabolites	C33H44N6O9	6.2663	-	8022.51	2781.67	3145.96	34450.3	46381	39346.4	82076.1	92881.7	73902.4	75110.8	113293	102244	6511.5	952.87	7217.31
compound-1596	T3_positive	MW0156346	1,5-dihydrocoenzyme F420	Amino acid and Its metabolites	C29H38N5O18P	2.3161	128900-33-4	127960	150903	190782	138750	183113	134858	275798	172425	142645	315372	182805	188657	96469.7	96260.9	113556
compound-1597	T3_positive	MW0159071	Val-Leu-Lys-Val-Leu	Amino acid and Its metabolites	C28H54N6O6	7.2928	-	5798.99	6664.1	6960.45	1946.08	2081.18	2471.49	2210.96	1601.69	1125.21	2166	2074.23	2252.99	7542.95	7162.96	7905.66
compound-1603	T3_positive	MW0154159	N-3-oxo-hexadec-11(Z)-enoyl-L-Homoserine lactone	Amino acid and Its metabolites	C20H33NO4	5.423	1269663-80-0	314220	294847	296695	416955	288948	365882	174141	243457	289765	122803	211243	192439	262170	277818	339080
compound-1619	T3_negative	MW0154296	Nap-TyrMe-OH	Amino acid and Its metabolites	C28H24N2O7	2.6536	-	87213.5	139417	146195	2834.71	4546.59	3196.3	892.93	1297.06	484.26	4449.8	1372.24	2417.78	150674	144878	143167
compound-1631	T3_negative	MW0106320	Cysteinyl-glutamate	Amino acid and Its metabolites	C8H14N2O5S	1.3452	-	25191.2	75119.7	34537.4	529486	498955	532878	336719	371649	225387	328843	396987	351708	9298.79	18270	16057.4
compound-1637	T3_positive	MW0149837	Gln-Tyr-Gln	Amino acid and Its metabolites	C19H27N5O7	2.0169	-	418.56	696.19	175.02	19515.5	8936.73	11899.2	7493.43	9889.43	12262.7	22577	18059.9	19739.3	398.13	429.55	796.79
compound-1639	T3_positive	MEDP1684	Leu-Leu-Phe	Amino acid and Its metabolites	C21H33N3O4	3.5826	74479-02-0	7823.89	9400.77	10784.7	24177.6	23734.6	22075.7	15249.5	13371.3	13523.8	5200.98	5538.8	9815.5	18933.2	16447.4	9478.73
compound-1682	T3_positive	MW0143757	6-Acetylpicropolin	Amino acid and Its metabolites	C24H28O9	4.301	116187-56-5 | 28393-25-1	39122.3	37934.1	37405.2	25299.1	14011.8	3841.32	4769.9	13418.1	4851.22	18668.9	9498.53	13358.6	33718.9	40453.2	48015.4
compound-1686	T3_positive	MW0158602	Tyr-Ser-Glu	Amino acid and Its metabolites	C17H23N3O8	3.9272	-	31023	25619.4	24200	121241	135661	121257	161572	156725	174184	128856	129851	128795	21208	15638.8	21783
compound-1691	T3_positive	MW0106862	Gln-Met	Amino acid and Its metabolites	C10H19N3O4S	0.8384	114659-59-5	1.0426e+06	1.01421e+06	922150	1.58407e+06	1.40056e+06	1.31229e+06	1.52849e+06	1.45849e+06	1.44235e+06	1.26656e+06	1.28052e+06	1.25933e+06	1.00796e+06	920454	966632
compound-1698	T3_positive	MW0151653	Ile-Val-Lys-Trp-Asp	Amino acid and Its metabolites	C32H49N7O8	2.4665	-	10946.9	7522.91	11522	1833.88	2275.03	1595.69	1594.41	1686.96	2232.08	435.03	693.22	1640.4	10548.1	9331.6	9602.15
compound-1701	T3_positive	MW0109320	Pro-leu	Amino acid and Its metabolites	C11H20N2O3	6.3562	52899-07-7	134055	80180.5	129856	25562.5	23161.5	39694.1	48758.2	46576.2	49061.6	53813.2	65929.3	64405.6	86815.6	123631	90970.3
compound-1704	T3_positive	MW0110454	Val-Tyr	Amino acid and Its metabolites	C14H20N2O4	1.8735	3061-91-4	20342.8	29066.7	22723.7	139780	99060.1	130094	198950	165219	195535	187243	148206	209155	49045.1	26033.8	24186.4
compound-1712	T3_positive	MW0107643	Lactacystin	Amino acid and Its metabolites	C15H24N2O7S	1.525	133343-34-7	7200.03	7338.82	11243.9	7109.4	9647.93	8287.23	6450.11	7341.92	8941.21	5203.8	4765.54	5779.51	5795.7	8472.27	5022.26
compound-1728	T3_positive	MW0153068	Lys-Lys-Thr	Amino acid and Its metabolites	C16H33N5O5	7.3124	-	5231.47	4924.2	3950.95	9742.82	10396.7	10029.4	4160.15	4439.13	4402.2	29205.2	31953	28377.4	3777.71	3045.76	2078.24
compound-1730	T3_negative	MW0110455	Val-val	Amino acid and Its metabolites	C10H20N2O3	1.5398	3918-94-3	78829.3	73119.8	43849.2	5965.34	7584.33	4046.71	402.49	714.05	3486.68	2463.93	1711.14	2763.04	92744.1	90867.7	93724.3
compound-1739	T3_positive	MW0106335	Cysteylthreonylarginine	Amino acid and Its metabolites	C13H26N6O5S	1.9985	-	2197.49	2851.81	1020	10838.6	4521.44	12430.1	6363.54	12215	7895.17	20559.7	15640.7	22783.5	2526.33	423.53	2102.18
compound-1746	T3_positive	MEDL02021	Sarcosine	Amino acid and Its metabolites	C3H7NO2	1.167	107-97-1	10202.9	16769.1	16585.6	17670.9	16156	16123.7	35591	23615.7	36383.6	30659.3	26649.4	19735.5	17373.2	14888.2	54372.1
compound-1749	T3_positive	MW0109791	Taurine	Amino acid and Its metabolites	C2H7NO3S	0.5646	107-35-7	236432	237480	250238	272771	215908	236758	197098	215675	240162	232550	244510	263260	237442	242758	251139
compound-1754	T3_positive	MW0108041	Lys-Cys	Amino acid and Its metabolites	C9H19N3O3S	1.2812	106325-92-2	929.03	1345.54	3453.84	1357.86	1017.34	4439.84	1868.77	1262.89	753.02	1479.5	1296.81	1534.58	3464	2868.89	653.82
compound-1755	T3_positive	MW0109685	Serylproline	Amino acid and Its metabolites	C8H14N2O4	0.9757	23827-93-2	6387.83	10570.9	9319.35	52085.3	37622.1	34520.1	24383	24157	27115.5	41403.5	64018.6	34364.9	8741.67	5026.41	10470.3
compound-1757	T3_positive	MW0105426	N-Acetylthreonine	Amino acid and Its metabolites	C6H11NO4	2.0896	17093-74-2	3461.48	2996.29	5756.33	51752	49184.9	47319.9	28675.9	25829.5	25923.2	8671.23	7679.38	9451.71	963.84	2487.41	1127.56
compound-1772	T3_positive	MW0147715	coenzyme B	Amino acid and Its metabolites	C11H22NO7PS	0.8212	104302-77-4	2183.22	4659.87	12552	26798.8	25669.1	27620.8	9726.26	24718.8	8278.24	3551.79	2197.83	15034.2	7559.52	9413.46	6353.77
compound-1806	T3_positive	MW0107662	L-Aspartate-semialdehyde	Amino acid and Its metabolites	C4H7NO3	0.9239	-	1.42736e+07	1.39265e+07	1.43285e+07	673477	600285	688796	182645	138917	135527	1.1857e+07	1.2409e+07	1.22699e+07	1.32123e+07	1.32227e+07	1.33873e+07
compound-1810	T3_negative	MW0159075	Val-Leu-Ser-Asp	Amino acid and Its metabolites	C18H32N4O8	5.6856	-	7675.93	55889.5	46773.5	57181.4	27564.6	28446.9	153666	179523	181313	170021	119065	320378	55736.8	36972.4	44471.9
compound-1814	T3_positive	MW0152398	Leu-Leu-Leu-Ala-Ala	Amino acid and Its metabolites	C24H45N5O6	5.3685	-	1032.82	3564.56	2846.88	13943.6	17131.4	10608.6	11844	10597.8	12682	13761.5	14933.1	15951.2	3326.29	4083.66	2626.96
compound-1815	T3_positive	MW0109329	Pro-Phe	Amino acid and Its metabolites	C14H18N2O3	2.0712	13589-02-1	214725	176372	199673	198761	168954	130350	199002	174462	221776	121040	114523	71286.6	138958	171209	162421
compound-1816	T3_positive	MW0107251	His-Gln-Arg	Amino acid and Its metabolites	C17H29N9O5	4.3189	-	450420	429051	437634	134406	126804	122594	91586.9	92007.5	78210.3	113177	83654.5	85081	468236	453533	523337
compound-1817	T3_negative	MW0106353	Dacarbazine	Amino acid and Its metabolites	C6H10N6O	3.5322	891986	640.21	1473.52	12867.9	82535.8	86358.7	83904.8	78029.6	78161.2	81031.6	70784.3	70798.5	70339.2	10745.3	7926.2	7506.52
compound-1818	T3_positive	MEDP1025	2-[(2-Amino-3-phenylpropanoyl)amino]-3-methylbutanoic acid	Amino acid and Its metabolites	C14H20N2O3	2.6628	-	150382	137101	154332	19882.6	28911.9	27353.2	15271.2	23665	23536	21035.4	44328.2	35894.8	148351	203250	171393
compound-1821	T3_positive	MEDTN00621	gamma-Glutamylglutamine	Amino acid and Its metabolites	C10H17N3O6	0.8981	10148-81-9	98472.5	126399	128278	55443.7	69866.3	52798.6	49524	40376.9	45546.4	103130	93816.5	124106	124021	121264	123063
compound-1824	T3_positive	MW0168293	Isoleucylthreonine	Amino acid and Its metabolites	C10H20N2O4	1.4808	-	402924	387088	412449	502514	456227	458622	511321	524928	485885	486242	498986	480667	402538	434865	413604
compound-1827	T3_positive	MEDP1720	2-Phenylglycine	Amino acid and Its metabolites	C8H9NO2	1.587	-	4571.47	4633.51	5265.16	7910.04	7738.56	7432.44	10623	10593.4	11425.2	11813.1	11402.6	17736.8	5201.82	4472.18	5054.07
compound-1829	T3_positive	MW0110471	Virginiamycin S1	Amino acid and Its metabolites	C43H49N7O10	4.8253	11006-76-1	29930.2	22301.5	38866.2	207435	193945	187238	218160	212946	212181	188932	203539	200445	1138.64	1331.57	1219.11
compound-1833	T3_positive	MW0105730	Arg-Thr	Amino acid and Its metabolites	C10H21N5O4	1.463	-	49390	53207.4	58234.6	49469.4	47423.2	55027.6	60446.9	62023	46466.1	57406.5	49647	54419.2	45899.6	49328.6	51454.3
compound-1834	T3_positive	MW0105232	4-Hydroxy-L-glutamic acid	Amino acid and Its metabolites	C5H9NO5	9.3068	-	11916.4	29217.5	14367.8	40186.8	45976.2	44121.2	18735.6	59481.5	31097.6	53305.3	46072.7	18806.5	46870.5	27929.8	43757
compound-1836	T3_positive	MW0156897	Ser-Pro-Pro-Ser-Ala	Amino acid and Its metabolites	C19H31N5O8	2.8936	-	14044.1	11794.7	24924.5	67323.8	57998.3	68342.5	53987.3	50379.8	47958.3	40286.6	54257.1	50849.5	5603.33	2802.41	3853.51
compound-1838	T3_positive	MEDP1579	N-Formylglycine	Amino acid and Its metabolites	C3H5NO3	0.5304	-	211009	233285	256238	235282	216740	226432	211674	219696	261503	232582	273883	222774	226363	200228	242291
compound-1839	T3_positive	MEDN1306	Ureidosuccinic acid	Amino acid and Its metabolites	C5H8N2O5	1.8556	-	13068.6	22551.6	53062	27250.1	20684.1	22359.1	21431.5	21400.8	21401.8	33888.3	22130.8	55532.1	14151.2	12372.1	13476.4
compound-1842	T3_positive	MW0108608	Spaglumic acid	Amino acid and Its metabolites	C11H16N2O8	1.463	3106-85-2	58893.7	32107.8	56163.7	7438.78	5817.31	7722.53	5219.84	4429.41	1518.69	5067.98	3354.53	2924.13	56537.9	54681.3	59350.8
compound-1843	T3_positive	MW0158296	Trp-Asn	Amino acid and Its metabolites	C15H18N4O4	0.8384	-	3.59884e+06	3.81911e+06	3.33746e+06	1.74197e+06	1.66266e+06	1.67214e+06	1.22804e+06	1.11726e+06	1.14228e+06	2.75572e+06	3.07535e+06	3.32177e+06	4.148e+06	3.73187e+06	3.90442e+06
compound-1845	T3_positive	MW0105429	N-Acetyl-beta-alanine	Amino acid and Its metabolites	C5H9NO3	0.8724	3025-95-4	27880.8	54434.3	18104.9	66500.4	81086.2	86137.6	46535.5	47633.2	40202.6	25947.3	23908	40537.9	77216.4	25607.3	23374.3
compound-1848	T3_positive	MW0105788	Asn-Phe	Amino acid and Its metabolites	C13H17N3O4	3.3119	-	15417	15895.2	15944.4	3878.93	8901.58	17258.5	11716	10336.6	10844	13802.2	12579.9	11553.7	22210.5	23531.4	22034.4
compound-1852	T3_positive	MW0150928	His-Glu-Thr-Lys	Amino acid and Its metabolites	C21H35N7O8	2.2891	-	18582.2	9692.65	6984.2	43959.9	62893.9	36096.9	52755.5	48781.6	56925.1	73307.5	79074.1	66793.7	5631.34	3762.7	12951.4
compound-1853	T3_positive	MW0109045	4-Chloro-L-phenylalanine	Amino acid and Its metabolites	C9H10ClNO2	2.5202	-	255474	255212	256366	203556	193196	223367	201648	194714	184720	196446	196325	192345	270100	277737	246671
compound-1854	T3_positive	MW0109889	Thr-Phe-Arg	Amino acid and Its metabolites	C19H30N6O5	5.6031	-	246248	335225	240206	102459	74829.5	161400	114958	99111.9	116784	113516	131212	127743	244653	279635	243708
compound-1856	T3_positive	MW0145469	Arg-Phe-Thr	Amino acid and Its metabolites	C19H30N6O5	4.8068	-	68778.8	62667.3	62881	201298	148224	190817	645324	927308	173832	107029	129470	154071	58840.3	23513.2	47560.5
compound-1857	T3_positive	MW0151015	His-Lys-Leu-Val-Val	Amino acid and Its metabolites	C28H50N8O6	7.383	-	6634.69	13265	8488.34	7039.8	102462	102880	98117.7	96380.6	96439.1	93851.3	98221	1884.75	5345.16	2769.18	15476.9
compound-1859	T3_positive	MW0150979	His-Ile-Phe-Glu	Amino acid and Its metabolites	C26H36N6O7	6.2843	-	26896.4	29227.7	30496.7	43681.7	43683.2	42813.4	84855.4	101222	70372.7	105653	178785	89144.2	41210.6	28859.7	42001.6
compound-1860	T3_positive	MW0158291	Trp-Val-Thr-Tyr-Phe	Amino acid and Its metabolites	C38H46N6O8	5.423	-	2.97302e+06	2.60974e+06	2.65668e+06	3.14027e+06	2.68261e+06	2.76529e+06	1.96222e+06	1.98304e+06	2.64278e+06	1.45038e+06	1.52763e+06	1.47645e+06	3.09748e+06	3.26554e+06	3.43927e+06
compound-1861	T3_positive	MW0153122	Lys-Ser-Asn	Amino acid and Its metabolites	C13H25N5O6	5.9974	-	54176	65849.3	62275.5	43309.1	44846.8	42585.7	22276.7	26592.1	23626.4	18957.5	23043.8	24642.2	60593.4	52741.7	54117.7
compound-1862	T3_positive	MW0151054	His-Phe-Tyr-Asp	Amino acid and Its metabolites	C28H32N6O8	4.2296	-	238333	263648	231733	155268	168332	148682	150453	158439	135769	156886	147415	135729	256811	238563	300216
compound-1864	T3_positive	MW0150127	Glu-Pro-Pro-Arg-Asp	Amino acid and Its metabolites	C25H40N8O10	7.5064	-	52397.5	59929.2	70107.4	80094.2	82776.7	76168.4	90779.8	86653.2	89190.6	90315.7	91199	90902.8	57198.7	59789.5	53345.1
compound-1865	T3_positive	MW0150966	His-Ile-Arg-Glu	Amino acid and Its metabolites	C23H39N9O7	5.8373	-	2.42141e+06	2.29016e+06	2.5473e+06	2.12622e+06	1.93772e+06	1.90997e+06	1.23119e+06	1.22705e+06	1.38191e+06	1.14156e+06	1.15566e+06	1.07164e+06	2.27005e+06	2.36699e+06	2.346e+06
compound-1868	T3_positive	MW0107767	Leu-Val-Arg	Amino acid and Its metabolites	C17H34N6O4	2.1071	-	9854.19	11578.7	11521.8	23322	20531.7	19862.1	6179.86	5519.2	6384.22	14073.5	14739.9	13512.8	13168.1	13045.7	11564.4
compound-1869	T3_positive	MW0109640	Ser-Tyr-Arg	Amino acid and Its metabolites	C18H28N6O6	2.9465	-	157487	135427	139219	177178	206849	205341	304832	279894	303161	333155	347023	294567	112971	115150	110664
compound-1870	T3_positive	MW0150832	His-Arg-Asn	Amino acid and Its metabolites	C16H27N9O5	2.9465	-	31567.5	33580.7	22320.7	43263.8	47021	26193	49126	64835.3	62129.3	73837.8	66774.1	64849.7	27191.6	34234.6	8320.54
compound-1871	T3_positive	MW0150853	His-Asn-Ile	Amino acid and Its metabolites	C16H26N6O5	4.1587	-	27982.8	22706.2	27436.9	45926.9	7817.17	26944.9	124359	67958.4	75543.5	70127	52696.4	86834.4	25230.9	20931.6	30705.6
compound-1872	T3_positive	MW0149843	Gln-Tyr-Phe	Amino acid and Its metabolites	C23H28N4O6	4.6983	-	6305.14	2195.83	3681.09	50334.4	51686.1	61238.5	63624.4	48104.3	76987.7	63309.6	67274.2	61598	14471.1	5073.4	830.22
compound-1873	T3_positive	MW0108594	n5-Iminoethyl-l-ornithine	Amino acid and Its metabolites	C7H15N3O2	1.3417	36889-13-1	527.34	5139.85	5123.6	7377.85	10206.9	8094.73	10130.8	11343.4	8954.13	15338	18233.1	13136.9	3764.78	5307.63	5478.66
compound-1876	T3_positive	MW0146229	Asp-Phe-Trp	Amino acid and Its metabolites	C24H26N4O6	6.444	-	2037.03	7256.33	974.43	27570.3	22030.2	19816.8	31096.3	2807.42	24157.2	84293.8	87608.6	85385.1	191007	222745	209230
compound-1877	T3_positive	MW0145667	Asn-Arg-Asn	Amino acid and Its metabolites	C14H26N8O6	5.8195	-	48863.1	39273.7	65684.7	103183	111637	142849	92662.1	100248	97553	85527.6	70719.6	78219.4	49718.1	23724.1	52213
compound-1878	T3_positive	MW0149856	Gln-Val-Glu-Arg	Amino acid and Its metabolites	C21H38N8O8	2.0896	-	1265.27	1161.16	2001.58	106215	104615	105041	100179	98405.4	98465.2	95823	100284	99160.3	106776	106860	2064.22
compound-1879	T3_positive	MW0150995	His-Leu-Lys-Tyr-Val	Amino acid and Its metabolites	C32H50N8O7	7.2449	-	2608.33	766.06	3407.59	20511.9	27122.7	23432	39805.6	30358.8	34540.4	26566.9	29529.5	24335.8	3361.89	581.55	3291.65
compound-1881	T3_positive	MW0155453	6-Amino-2-[(2-amino-3-phenylpropanoyl)amino]hexanoic acid	Amino acid and Its metabolites	C15H23N3O3	2.8578	-	580212	562258	603641	786913	707880	793807	819962	815122	831296	623767	643316	638539	528964	534288	486719
compound-1882	T3_positive	MW0150905	His-Gln-Thr	Amino acid and Its metabolites	C15H24N6O6	3.6264	-	159202	216736	153091	64716.4	78099.1	65932.6	74538.1	63722.1	68547.6	124200	116225	111136	193561	176089	222538
compound-1883	T3_positive	MW0150915	His-Glu-Gln-Lys	Amino acid and Its metabolites	C22H36N8O8	8.1869	-	6054.39	7443.36	7485.52	6042.56	5647.89	5634.7	6902.33	7372.79	6562.63	5236.35	5886.96	5716.7	3819.31	3674.53	4101.03
compound-1884	T3_positive	MW0150113	Glu-Phe-Thr-Pro-Ala	Amino acid and Its metabolites	C26H37N5O9	8.1361	-	2340.62	2378.76	2070.05	1671.04	1968.93	2074.34	1821.16	1682.22	1481.12	2153.25	3354.08	3225.33	1832.65	1494.19	1289.99
compound-1885	T3_positive	MW0146244	Asp-Pro-Ser	Amino acid and Its metabolites	C12H19N3O7	2.9114	-	36939.8	34818.1	43160.5	39156.8	37217.8	39665.8	23688.5	17928.7	21814.1	34429.2	36180.4	30194.8	38940.7	36771.6	33030
compound-1886	T3_positive	MW0158627	Tyr-Thr-Phe-Lys-Asn	Amino acid and Its metabolites	C32H45N7O9	5.133	-	88576.7	86965.1	140162	121274	96186.2	108611	60128.9	57607.6	65061.8	59118.8	72157.3	55963.7	41914	75174.9	46808.4
compound-1887	T3_negative	MW0105468	Ala-ile	Amino acid and Its metabolites	C9H18N2O3	2.8995	29727-65-9	107246	112865	110568	82587.3	67541.6	80063.3	78378	76840.7	74970.2	50301.8	38411.4	60085.3	84406.7	88177.7	85662.9
compound-1888	T3_positive	MW0149864	Gln-Val-Leu-Leu-Gly	Amino acid and Its metabolites	C24H44N6O7	4.9794	-	341128	321649	321367	72181.1	72253.2	106668	40587.5	97064.8	37146.7	56049	71207.7	74387.1	375203	387354	559332
compound-1889	T3_positive	MW0153097	Lys-Phe-His	Amino acid and Its metabolites	C21H30N6O4	4.9153	-	27496.2	35958.6	46926.1	162142	140966	151753	600638	240333	242109	129132	139528	145676	58053.4	35143.5	46208
compound-1891	T3_positive	MW0145533	Arg-Trp-Tyr	Amino acid and Its metabolites	C26H33N7O5	4.1762	-	35386.5	77554.6	85460.6	87285.3	94890.7	81402.9	95776.6	82936.6	91385.6	127391	118573	116584	45071	45247.8	72339.6
compound-1892	T3_positive	MW0145762	Asn-Gly-Val	Amino acid and Its metabolites	C11H20N4O5	3.5392	-	2516.93	4891.35	1247.64	97966.5	100514	98892.1	115657	131035	110657	45093.8	44248.6	48958.3	5075.07	4309.14	4015.31
compound-1893	T3_positive	MW0158196	Trp-Lys-Gln	Amino acid and Its metabolites	C22H32N6O5	5.5308	-	6040.67	6558.37	6556.58	9344.45	11930.9	8141.01	17100.9	22377.3	21092	10789.9	18161.5	12132.7	7803.94	5961.46	5095.44
compound-1895	T3_positive	MW0158129	Trp-Gln-Gln-Asp-Glu	Amino acid and Its metabolites	C30H40N8O12	4.2118	-	12579.9	992.9	3121.56	52999.7	56018.6	59849.1	82621.9	76952.1	93630.2	43176.7	37273.9	44457.1	1651.49	3832	8996.68
compound-1897	T3_positive	MW0150084	Glu-Lys-Tyr-Leu-Gly	Amino acid and Its metabolites	C28H44N6O9	5.8284	-	50856.9	134925	50595.3	19723.5	21515.5	19338.7	18156.3	23404.7	11571.8	24824.3	26030.6	30138	148029	81448.9	146850
compound-1898	T3_positive	MW0153101	Lys-Phe-Lys	Amino acid and Its metabolites	C21H35N5O4	4.3367	54925-87-0	13027.4	13015.8	13407.1	726.06	2302.3	1644.97	418.91	790.07	776.2	1640.34	1033.98	1423.61	17708.4	14768.8	18599.5
compound-1899	T3_positive	MW0153057	Lys-Lys-Gly	Amino acid and Its metabolites	C14H29N5O4	7.2598	-	5313.37	6566.93	5452.42	22803.1	18756.8	18773.3	12554.1	10907.1	14712	8468.23	11054.6	8607.21	3134.61	1815.59	2517.22
compound-1900	T3_positive	MW0107099	Gly-Val-Arg	Amino acid and Its metabolites	C13H26N6O4	4.499	-	103529	98538.8	93881.6	79787.4	85828.1	82906.9	105566	91205.7	95505	95897.7	85567.2	90833.9	94732	80143	113124
compound-1901	T3_positive	MW0153620	Met-Met-His	Amino acid and Its metabolites	C16H27N5O4S2	2.5738	-	1.30219e+06	1.24059e+06	1.17119e+06	1.16171e+06	1.49566e+06	1.37445e+06	1.6074e+06	1.61784e+06	1.62724e+06	948328	784480	972803	964473	1.04443e+06	1.02976e+06
compound-1902	T3_positive	MEDP1668	Leu-Ala-Val	Amino acid and Its metabolites	C14H27N3O4	2.1807	-	1197.93	1012.46	496.14	2316.96	2285.56	6502.11	1947.59	2013.22	1296.05	1588.27	2917.06	1652.6	958.99	1577.46	1618.91
compound-1903	T3_positive	MW0151119	His-Trp-Tyr	Amino acid and Its metabolites	C26H28N6O5	4.4445	-	41435.1	32086.3	30969.4	47542.4	40018	28141.8	34908.8	26800.2	39253.1	37297.2	48084.9	42841.6	19849.7	18724.2	36120.1
compound-1904	T3_positive	MW0106921	Glu-Pro-Arg	Amino acid and Its metabolites	C16H28N6O6	5.7118	-	27912.7	26583.4	17109	21501.7	20518.3	18182.7	11968.6	6854.04	19692.5	15480.7	6604.27	17684.5	24521.3	22332	25248
compound-1905	T3_positive	MW0158262	Trp-Trp-Asp	Amino acid and Its metabolites	C26H27N5O6	2.6447	-	23040.9	38741.8	21417.6	69407.6	38412.7	21525.2	31790.4	40575	61255.9	33897	32707.1	43850.6	13514.5	18092	14126.1
compound-1907	T3_positive	MW0153102	Lys-Phe-Lys-Met-Lys	Amino acid and Its metabolites	C32H56N8O6S	7.9106	-	496.43	588.43	850.8	9188.77	8688.16	10441.1	9335.47	13851.8	9747.18	3213.34	2838.83	5123.83	567.67	778.72	848
compound-1908	T3_positive	MW0149882	12-Butan-2-yl-19-hexyl-6-(1-hydroxyethyl)-9-(hydroxymethyl)-16,18-dimethyl-15-(2-methylpropyl)-1-oxa-4,7,10,13,16-pentazacyclononadecane-2,5,8,11,14,17-hexone	Amino acid and Its metabolites	C32H57N5O9	7.735	67076-74-8 | 64441-34-5	39469.1	25783.6	9826.9	141793	178033	324361	474040	547235	490225	333066	332216	248885	28110.4	33936.1	25985.8
compound-1909	T3_positive	MW0144561	Ala-Glu-Gly	Amino acid and Its metabolites	C10H17N3O6	4.5354	-	417.74	3799.21	4223.53	558.18	16573	12951	529.52	10434.1	12585.8	11388	11013.3	12838.6	4274.21	5906.71	3955.54
compound-1911	T3_positive	MW0107254	His-Glu-Arg	Amino acid and Its metabolites	C17H28N8O6	3.016	-	15310.9	3435.89	14078.2	63979.3	87054.4	91133.5	80517.1	72904	84678.2	75480.7	84930.6	81786.7	8168.38	2846.95	7128.55
compound-1912	T3_positive	MW0152403	Leu-Leu-Met	Amino acid and Its metabolites	C17H33N3O4S1	2.6004	-	18416.4	6888.68	15704.7	1165.62	2018.6	1010.97	926.21	1983.31	761.7	1280.25	390.42	1069.97	8659.26	8420.62	11408.4
compound-1913	T3_positive	MW0151663	Ile-Ala	Amino acid and Its metabolites	C9H18N2O3	2.6805	24787-73-3	10357.3	2734.9	3757.46	4742.69	8727.77	12404.7	69598.9	66514.2	77795	63299.8	84499.2	86450.9	4574.01	10049.1	9912.05
compound-1914	T3_positive	MW0158598	Tyr-Ser-Asn-Arg	Amino acid and Its metabolites	C22H34N8O8	8.3071	-	661.25	435.14	430.26	265.52	585.04	737.3	318.48	241.65	631.45	568.18	406.62	507.71	580.24	1490.09	1032
compound-1915	T3_positive	MW0157554	Thr-Arg-Lys-Glu	Amino acid and Its metabolites	C21H40N8O8	5.6574	-	288304	292032	906300	259758	516683	220442	134819	395602	126969	324550	177671	157717	156595	142323	129635
compound-1917	T3_positive	MW0153698	Met-Tyr-Cys	Amino acid and Its metabolites	C17H25N3O5S2	2.627	-	227236	238969	265186	236773	275781	148982	297177	194185	426900	94494.1	63893.4	37069.6	156517	88563.6	81790.9
compound-1918	T3_positive	MW0158140	Trp-Glu-Asp	Amino acid and Its metabolites	C20H24N4O8	2.6805	-	4931.61	7940.14	12025.7	26488.3	56422.7	48767.1	19179.7	31981.8	47954.8	27804.1	39289.5	37357.5	5918.59	16036.9	14868.9
compound-1919	T3_positive	MW0157543	Thr-Arg-Cys	Amino acid and Its metabolites	C13H26N6O5S1	1.2724	-	5807.03	6624.13	9708.54	39952.9	51504.4	32093.8	35037.6	36181.6	40982.3	45108.9	37779.6	46812.4	9335.98	10451.6	8469.76
compound-1920	T3_positive	MW0153106	Lys-Phe-Thr	Amino acid and Its metabolites	C19H30N4O5	5.133	-	10297.1	12680.4	26114.5	96090.5	99584.1	104891	142201	120390	133980	84970.3	86107.2	110314	22838.4	16737.1	18076.1
compound-1921	T3_positive	MW0151056	His-Pro-Ala	Amino acid and Its metabolites	C14H21N5O4	6.5647	-	1335.25	1739.05	1321.14	14677.9	14300.6	2259.32	4927.12	3466.5	4214.95	3340.79	3307.59	3303.58	3817.16	1500.68	2172.39
compound-1922	T3_positive	MW0156792	Ser-Ile-Asp	Amino acid and Its metabolites	C13H23N3O7	1.676	-	1417.69	2182.59	6054.41	9056.65	6576.16	9225.1	9588.83	16240.7	3512.85	4647.01	9566.21	4756.09	2677.36	1533.44	798.99
compound-1923	T3_positive	MW0158433	Tyr-Gln-Gln	Amino acid and Its metabolites	C19H27N5O7	6.5127	-	245067	363067	274936	297409	471582	354245	497338	468559	434961	523597	424640	572249	431256	390683	410991
compound-1924	T3_positive	MW0158154	Trp-Gly-His	Amino acid and Its metabolites	C19H22N6O4	2.1626	-	9795.37	20440	14132.9	71259.6	64322.6	67567.7	90047.6	85217.3	82285.6	91465	100026	114526	15240.1	6122.6	15529.7
compound-1925	T3_positive	MW0158616	Tyr-Thr-Arg	Amino acid and Its metabolites	C19H30N6O6	3.5044	-	161506	176815	189899	176138	164043	181272	181013	189999	194880	210398	195298	190866	181749	128580	159032
compound-1927	T3_positive	MW0158358	Tyr-Ala-Leu-Asp	Amino acid and Its metabolites	C22H32N4O8	6.6089	-	2953.08	2081.72	4341.08	1661.24	2406.74	2932.41	2925.03	1980.11	4119.97	917.85	5316.04	571.18	2917.07	2004.05	2121.58
compound-1932	T3_positive	MW0151666	Ile-Asp	Amino acid and Its metabolites	C10H18N2O5	2.3604	-	16993.5	13978.4	19614.3	71799.1	76887.1	83283.1	117549	121419	114267	218576	197666	199115	19127.2	17913.4	20433.4
compound-1933	T3_positive	MEDP1022	Thr-Phe	Amino acid and Its metabolites	C13H18N2O4	2.2167	-	36447.2	22452.5	14665.5	54140.8	67603.7	73180.1	113203	149482	120430	106399	97914.3	95761.9	33204.4	40020.8	21423.4
compound-1937	T3_positive	MW0107655	DL-Arginine	Amino acid and Its metabolites	C6H14N4O2	0.7527	-	4266.07	3725.1	3581.22	1438.67	760.6	1121.49	1315.49	1374.78	1198.6	622.98	1237.09	905.08	1385.27	2053.33	2726.61
compound-1944	T3_negative	MW0160366	N-(3-Indolylacetyl)-L-alanine	Amino acid and Its metabolites	C13H14N2O3	3.6736	57105-39-2	2822.72	3033.28	958.43	40596.2	39331.7	35274.7	24545.8	22281.4	24156	12939.1	18125.8	14973.2	5324.02	4743.23	3382.35
compound-1957	T3_positive	MW0145844	Asn-Met-Met	Amino acid and Its metabolites	C14H26N4O5S2	2.4137	-	197017	198427	201853	188044	172927	168479	222402	192086	181924	256056	270099	242943	201829	240138	228530
compound-1960	T3_positive	MW0145549	Arg-Tyr-Ser	Amino acid and Its metabolites	C18H28N6O6	3.4519	-	515375	490282	503921	558127	457152	533048	540771	549493	546935	517506	528637	525941	511480	510525	471331
compound-1961	T3_positive	MW0155911	Pro-Leu-His	Amino acid and Its metabolites	C17H27N5O4	3.4168	-	17556.8	40671.5	43922.4	10432.3	6604.19	8739.25	9575.1	9136.44	8848.47	18934.3	22640.7	22880.9	31901.1	45779.7	40622.5
compound-1965	T3_positive	MW0151086	His-Ser-Ser	Amino acid and Its metabolites	C12H19N5O6	4.7163	-	51647.1	53142.6	46648.6	28500.2	30151	25747.5	26360	29571.4	23812.8	30633.7	18512	22443.4	55611.5	60591.5	64220
compound-1966	T3_positive	MW0153133	Lys-Ser-Leu-Ala-Met	Amino acid and Its metabolites	C23H44N6O7S	5.3322	-	21080.4	29517.6	49645.3	69245.8	63140.6	58670	39373.5	28848.6	38434.1	107890	133872	119049	14954.9	13290.9	15044.3
compound-1968	T3_positive	MW0153115	Lys-Pro-His	Amino acid and Its metabolites	C17H28N6O4	6.1581	-	35356.2	37208.7	39250.5	26996.2	23232.7	25742	23377.9	18609.9	16368.4	16359.8	14997.8	18023.2	61000.9	44675.2	32922.6
compound-1969	T3_positive	MW0150001	Glu-Glu-Thr-Val-Tyr	Amino acid and Its metabolites	C28H41N5O12	8.2754	-	37566.8	40669.8	40444.6	31519.8	35358	39052.6	34550	30101.3	32710.4	35996.1	38332.3	35570.2	33322	26153.5	31829.5
compound-1970	T3_positive	MW0150831	His-Ala-Val-Asp	Amino acid and Its metabolites	C18H28N6O7	3.2596	-	40690.6	45951.5	47472.9	82546.8	36213.9	48831.3	141868	92057.3	113246	62024.2	32605.7	50408.2	51277.1	44743.6	46176
compound-1971	T3_positive	MW0148043	Cys-Met-Ala	Amino acid and Its metabolites	C11H21N3O4S2	3.0679	-	22673.9	25691.4	21298.6	28579.2	24556.7	25808.5	25208.3	33604.5	33419.4	37386.8	38579.5	37280.1	26170.6	27292.3	31469.3
compound-1972	T3_positive	MW0145782	Asn-Ile-Arg-Asp	Amino acid and Its metabolites	C20H36N8O8	6.2663	-	7194.33	51202.9	11489.5	81122.9	80543.3	80018.8	137706	156126	128686	135631	128792	121621	10782	14854.1	15405.6
compound-1973	T3_positive	MW0159118	Val-Phe-Asp-Arg	Amino acid and Its metabolites	C24H37N7O7	1.2724	-	3120.51	3081.24	4131.19	10276.5	9952.72	8193.19	8193.67	8116.28	8164.78	21980.8	13985	20467.5	2877.88	3577.44	3748.82
compound-1976	T3_positive	MW0110226	Tyr-Tyr-Arg	Amino acid and Its metabolites	C24H32N6O6	4.7526	-	127774	177983	102285	90305.4	78919.9	65596.5	73160.1	55034.8	44857.7	55316.4	50070.5	66739.1	177671	175734	89679.3
compound-1977	T3_positive	MW0151004	His-Leu-Val-Leu-Arg	Amino acid and Its metabolites	C29H52N10O6	7.735	-	85727.7	59035.3	44972.6	371139	454645	839138	951034	1375955	1.01671e+06	1.00927e+06	847721	806999	21022.9	7955	5018.02
compound-1980	T3_positive	MW0157636	Thr-Glu-Met	Amino acid and Its metabolites	C14H25N3O7S1	4.2296	-	13813.1	16720.5	17683.5	27017.4	22044.3	25237.8	23504.6	21790.2	29709.5	55719.5	35417.6	42197.7	15292.2	16464.4	18482.8
compound-1981	T3_positive	MW0158160	Trp-His-Glu	Amino acid and Its metabolites	C22H26N6O6	7.5948	-	4178.22	4757.21	5115.45	13987.5	19424.7	17464.8	29896.4	32462.1	29085.7	18505	18161.2	21911.8	5327.63	6794.77	4635.52
compound-1983	T3_positive	MW0146225	Asp-Phe-Ser	Amino acid and Its metabolites	C16H21N3O7	3.2077	-	12357.7	3677.02	3962.79	10626.9	13671.1	7518.28	26857	34236	3997.61	18093	20412.5	19273	12335.6	915.66	9226.24
compound-1984	T3_positive	MW0158143	Trp-Glu-Glu	Amino acid and Its metabolites	C21H26N4O8	2.5023	-	10736	10804.3	10284.9	28278	17953.3	17131.2	16544.8	24717.3	19445.9	26889.1	17766.6	24684.2	11475.2	12399.4	13410.7
compound-1987	T3_positive	MW0158427	Tyr-Cys-Trp	Amino acid and Its metabolites	C23H26N4O5S1	3.1023	-	136138	113721	127989	60116.3	22289.2	54504	66920.7	72726.1	74782.4	48529.9	53367	54122.5	150146	194763	180592
compound-1989	T3_positive	MW0145102	Angiotensin II (1-4),human	Amino acid and Its metabolites	C24H37N7O8	2.6978	-	4872.52	5457.41	7553.2	34147.5	31427.9	35928.5	45699.4	42282.3	36452.3	29751.6	41739.9	42818.3	6711.16	6076.62	5379.91
compound-1991	T3_positive	MW0152427	Leu-Met-Ala-His-Leu	Amino acid and Its metabolites	C26H45N7O6S	3.6887	-	19635.5	26614.5	32177	76585.3	78975.2	73560.5	180355	190839	211917	127644	85568.6	133725	6258.08	13180.4	5762.4
compound-1992	T3_positive	MW0145529	Arg-Trp-His	Amino acid and Its metabolites	C23H31N9O4	6.444	-	261481	288061	323863	144090	178275	159696	95654	94196.8	98180.9	337381	345495	329726	157803	157951	161898
compound-1993	T3_positive	MW0157826	Thr-Trp-Met	Amino acid and Its metabolites	C20H28N4O5S1	6.5028	-	1.08627e+06	1.40596e+06	1.04063e+06	1.12423e+06	1.57332e+06	1.34515e+06	1.81443e+06	1.65152e+06	1.57658e+06	2.06896e+06	1.57273e+06	1.95835e+06	1.57464e+06	1.33642e+06	1.48099e+06
compound-1994	T3_positive	MW0144556	Ala-Glu-Asp	Amino acid and Its metabolites	C12H19N3O8	2.4137	-	128405	141730	120734	157511	115913	155944	130449	105783	112654	142684	133651	159876	137321	115566	124832
compound-1995	T3_positive	MW0158164	Trp-His-Phe	Amino acid and Its metabolites	C26H28N6O4	3.7862	-	203669	201820	195355	91413.5	88636	87398.4	87235	89776.6	70964.6	56743.8	60454.3	52662.3	210834	198852	215689
compound-1996	T3_positive	MW0151014	His-Lys-Leu	Amino acid and Its metabolites	C18H32N6O4	6.2219	-	30556.2	30592.9	27839.4	7328.3	8607.98	8518.89	6089.94	7625.82	6377.94	2210.69	3329.39	6244.99	29864.4	27441.5	30237.4
compound-1997	T3_positive	MW0149921	Glu-Arg-Phe-Asp	Amino acid and Its metabolites	C24H35N7O9	5.1877	-	190042	194145	147982	94075.9	111403	99224.4	78131.9	70424.9	66283.2	25914.2	76834.8	59206.9	153780	160028	209461
compound-1998	T3_positive	MW0155767	Pro-Ala-Leu	Amino acid and Its metabolites	C14H25N3O4	2.2891	-	29172.7	44879.8	36156.6	113493	52341.2	58311.2	38165	31552.7	37193.7	50485.9	46145.6	49223.9	53403.5	55309.7	55413.7
compound-1999	T3_positive	MW0150172	Glu-Thr-Val	Amino acid and Its metabolites	C14H25N3O7	4.4627	-	9760.9	10298.2	11626.4	11240.6	13976.2	17888.3	12448.4	16908.9	17350.8	14108.8	9400.76	14946.5	9820.76	5212.02	13565.3
compound-2000	T3_positive	MW0145796	Asn-Ile-Phe-Lys	Amino acid and Its metabolites	C25H40N6O6	1.325	-	524.44	525.36	9718.93	46824.4	63467.7	63868	47461	32760.4	33476.9	50535.6	50045.9	38715.6	436.98	7313.31	4214.53
compound-2001	T3_positive	MW0157546	Thr-Arg-Glu	Amino acid and Its metabolites	C15H28N6O7	3.016	-	160136	130625	171332	81134.6	73106.8	78917.3	57136.2	63773.3	50988.4	147035	180981	307014	117959	158946	249502
compound-2002	T3_positive	MW0150353	Gly-Glu-Gly-Phe-Lys	Amino acid and Its metabolites	C24H36N6O8	5.4949	-	79198.9	69147.4	67030.9	49426	51046.5	20098.6	37422.8	79614.2	57177.6	103152	96848.5	83654.6	143388	138157	131248
compound-2005	T3_positive	MW0157795	Thr-Ser-Asn	Amino acid and Its metabolites	C11H20N4O7	6.0866	-	70141.9	62555.6	55624.6	40975.5	49024.7	39957.8	45803.7	41109.1	47880.3	40934.9	40068.5	30425.5	69922	76576.7	79130.7
compound-2006	T3_positive	MW0144708	Ala-Pro-Asn	Amino acid and Its metabolites	C12H20N4O5	1.6582	-	3010.52	1111.92	5277.15	11566.1	10613.4	11357.3	11235	6205.37	11837.9	73425.8	12998.7	76888.6	9643.84	16353.6	7220.08
compound-2007	T3_positive	MW0149657	Gln-Cys-His	Amino acid and Its metabolites	C14H22N6O5S1	4.499	-	140656	169341	201946	347066	182267	350836	156622	100937	135093	132995	164606	181298	186685	150573	184258
compound-2009	T3_positive	MW0150993	His-Leu-Ile-Arg	Amino acid and Its metabolites	C24H43N9O5	6.3918	-	192518	172859	227680	214423	319146	329068	198880	189340	123642	258477	285665	26880.9	75662.6	84028.6	92709.8
compound-2010	T3_positive	MW0145477	Arg-Pro-Asp	Amino acid and Its metabolites	C15H26N6O6	3.5913	-	75056.1	72732.6	105386	35640.9	31879.8	30596.8	29933	29676.3	15224.6	43387.2	38109.3	34496.5	119281	107213	76505.3
compound-2011	T3_positive	MW0151019	His-Lys-Ser	Amino acid and Its metabolites	C15H26N6O5	3.8217	-	99977	140633	91506.1	29881.5	54984	26294.8	19191.6	21198.1	24574	18396.7	21669.9	21720.5	98472.5	107770	154905
compound-2012	T3_positive	MW0153613	Met-Lys-Ser	Amino acid and Its metabolites	C14H28N4O5S1	5.1148	-	180538	175713	165714	124565	105271	84484.2	67559.1	106810	80686.6	94352.3	94891.6	92417.9	205944	206123	230915
compound-2014	T3_positive	MW0145371	Arg-His-Gln	Amino acid and Its metabolites	C17H29N9O5	4.034	-	90631	79242	121275	118823	125335	130853	135312	123933	128289	118435	110213	118519	101999	110903	100221
compound-2015	T3_positive	MW0149939	Glu-Asn-Val-Glu	Amino acid and Its metabolites	C19H31N5O10	3.7862	-	30501.8	23338.4	24379.4	15953.2	9602.96	4612.77	12027.1	8317.05	4484.12	5083.75	13363.1	4488.03	30643.5	28707.5	22717.9
compound-2016	T3_positive	MW0158165	Trp-His-Ser	Amino acid and Its metabolites	C20H24N6O5	2.0896	-	36789.1	48162.3	57800.6	77199.8	119382	81389.7	88885.3	83796	140742	92641.3	83111.4	87892.3	36370	42455.7	33657.6
compound-2017	T3_positive	MW0158564	Tyr-Phe-Asp-Arg	Amino acid and Its metabolites	C28H37N7O8	2.9377	-	82139.2	164183	81849.9	57719.2	51595.1	52037.1	59030	50039.7	61931.5	37713.7	49127.3	56506.7	121464	80760.2	95884.7
compound-2018	T3_positive	MW0150185	Glu-Tyr-Asn-Lys	Amino acid and Its metabolites	C24H36N6O9	4.9877	-	160505	102065	96187.7	101572	46842.1	49385.2	68272.6	65160.1	37313.7	41641.2	69119.1	38668.7	137380	195232	127332
compound-2019	T3_positive	MW0145416	Arg-Leu-Ile	Amino acid and Its metabolites	C18H36N6O4	1.8915	-	18646.2	27298.7	18323.3	21275.3	17870.8	14891.2	1042.89	2523.54	3694.39	5018.82	8568.03	6209.88	18458.6	15768.9	20355.5
compound-2022	T3_positive	MW0151585	Ile-Ser-Trp	Amino acid and Its metabolites	C20H28N4O5	2.6978	-	124717	115301	136992	125719	124789	106025	103148	122022	61799.6	118203	149077	97360.7	95719.8	103018	88211.1
compound-2024	T3_positive	MW0152919	Lys-Cys-Asp	Amino acid and Its metabolites	C13H24N4O6S1	1.7	-	9823.92	3614.24	9266.45	532.61	4763.53	1689.27	4891.06	7418.43	6845.07	9939.77	6083.85	6723.95	26738.3	22571.5	27123.1
compound-2028	T3_positive	MW0150105	Glu-Phe-Leu-Val-Met	Amino acid and Its metabolites	C30H47N5O8S	5.6392	-	180681	183826	293993	223570	197573	211424	106314	112758	123497	146084	155485	153784	59341.9	68619.5	59067.8
compound-2031	T3_positive	MW0145812	Asn-Leu-Lys-Asp	Amino acid and Its metabolites	C20H36N6O8	4.2118	-	19639	23201.4	3832.26	56602.4	58806.6	57747.1	129733	150870	119622	129320	134908	131142	19187.9	20866.7	21156
compound-2032	T3_positive	MW0110362	Val-Phe-Lys	Amino acid and Its metabolites	C20H32N4O4	6.3562	-	1313.54	6266.39	5039.97	6823.54	8445.64	5683.47	8520.25	6603.39	9853.78	7612.06	8253.29	8175.93	5505.15	6559.36	5306.36
compound-2033	T3_positive	MW0153188	Lys-Tyr-Tyr-Arg-Val	Amino acid and Its metabolites	C35H53N9O8	8.0142	-	39731.7	34670.5	31717.2	327073	294505	324090	431858	402487	435874	266448	189179	225685	16732.3	15117.7	14619.7
compound-2035	T3_positive	MW0150944	His-Gly-Phe-His-Val	Amino acid and Its metabolites	C28H37N9O6	8.6016	-	77197.4	53110.1	79440	59581.8	140191	129940	139553	110290	112298	107615	119469	142054	78207.2	67964.8	36720
compound-2036	T3_positive	MW0151036	His-Phe-Arg-Asp	Amino acid and Its metabolites	C25H35N9O7	4.6625	-	59389.4	60193.4	80739.5	93524.7	99307.2	83772.7	72169.1	56338.8	100200	60027.5	66621.6	65880.3	31966.3	33058.9	32892.7
compound-2037	T3_positive	MW0109161	Phe-Cys	Amino acid and Its metabolites	C12H16N2O3S	2.8936	129078-69-9	5698.75	8924.74	4210.75	224741	358198	173261	251961	186830	194057	462271	413035	390261	9120.28	9507.25	11799.1
compound-2038	T3_positive	MW0150967	His-Ile-Asn	Amino acid and Its metabolites	C16H26N6O5	7.1373	-	1018.88	1767.18	606.83	1540.67	1898.48	1005.29	1264.34	2131.69	1996.69	927.64	1972.65	1893.23	1744.22	1515.47	1144.71
compound-2040	T3_positive	MW0153201	Lys-Val-His	Amino acid and Its metabolites	C17H30N6O4	4.5172	-	150555	126418	117171	826828	755533	774879	677866	705492	654025	551579	632346	548902	93101.2	87077.6	97499.1
compound-2041	T3_positive	MW0146045	Asp-Asn-Thr	Amino acid and Its metabolites	C12H20N4O8	3.1205	-	78889.9	122555	80531.6	101473	100877	108837	115469	112415	117446	94451.8	78644.9	108583	60864.5	55608.1	55541.6
compound-2042	T3_positive	MW0151027	His-Met-Gly	Amino acid and Its metabolites	C13H21N5O4S1	2.8578	-	280298	241202	250805	17855	27278.9	25020	11790.8	12317.4	16946	21823.4	17071.8	22268.5	258399	295629	236169
compound-2043	T3_positive	MW0146272	Asp-Thr-Glu	Amino acid and Its metabolites	C13H21N3O9	2.0896	-	3134.27	3634.54	4550.38	8756.34	4284.02	5065.49	3993	2298.34	766.06	4545.09	4229.67	5687.28	8839.12	7007.09	5665.09
compound-2045	T3_positive	MW0156904	Ser-Ser-Asn	Amino acid and Its metabolites	C10H18N4O7	3.3294	-	49578.7	51742.1	63373.4	50517.7	32141.5	46071.8	52221.6	58697.2	54245.1	53375.7	45448.7	57945.8	55662.8	40349.8	58263.5
compound-2048	T3_positive	MW0145274	Arg-Asn-His	Amino acid and Its metabolites	C16H27N9O5	7.383	-	9660.16	8242.77	7486.47	8864.6	7645.52	8286.51	10672	8798.27	9893.68	9985.37	12926.8	10626.4	11602.1	10124.6	8957.5
compound-2054	T3_positive	MW0153104	Lys-Phe-Phe	Amino acid and Its metabolites	C24H32N4O4	4.0874	-	26152.4	161391	171704	162705	160961	146604	234818	282821	212416	142019	189288	243916	17550.7	182849	196251
compound-2057	T3_positive	MW0152468	Leu-Pro-Glu-Phe-Tyr	Amino acid and Its metabolites	C34H45N5O9	7.9626	-	4878.79	6091.06	6119.42	34236.6	33988.1	34023.1	36065	30961.8	35660.1	32696.2	31055.7	31602	6510.94	2425.06	6258.41
compound-2058	T3_positive	MW0149846	Gln-Tyr-Thr-Lys	Amino acid and Its metabolites	C24H38N6O8	5.9264	-	130722	111838	99012.1	109840	101287	111623	100113	118770	107766	93803.4	95785.6	103308	136210	234297	150778
compound-2059	T3_positive	MW0155849	Pro-Glu-Glu	Amino acid and Its metabolites	C15H23N3O8	2.9289	-	213014	195933	225624	335365	336360	303345	349908	347349	353812	417417	380729	367880	202813	205577	177764
compound-2062	T3_positive	MW0151051	His-Phe-Ser	Amino acid and Its metabolites	C18H23N5O5	3.2077	-	80955.9	87534	141296	214798	136432	119225	132787	191139	118891	193238	197345	207155	138308	123604	73311.5
compound-2063	T3_positive	MW0149962	Glu-Cys-His	Amino acid and Its metabolites	C14H21N5O6S1	2.8757	-	38556.8	39277.9	33376.7	11741.8	2268.56	9944.39	1693.39	9996.07	8356.21	5753.98	5785.02	2730.97	25242.1	20788.2	8017.25
compound-2064	T3_positive	MW0159021	Val-His-Gly	Amino acid and Its metabolites	C13H21N5O4	2.4313	-	91370.4	54508.3	50452.7	47466.9	56543.1	50020.8	47988.9	44956.8	52602.6	61808.6	61485.9	64155.2	44146.3	44394.4	43313
compound-2065	T3_positive	MW0149980	Glu-Gln-Phe	Amino acid and Its metabolites	C19H26N4O7	1.5161	-	34012	32943.5	49353.6	143695	130503	132223	145919	139884	139622	139010	148498	147192	21231.8	21235.4	20933.4
compound-2066	T3_positive	MW0149999	Glu-Glu-Ser	Amino acid and Its metabolites	C13H21N3O9	3.0899	-	2681.23	687.74	4260.71	383776	318765	397664	103383	155123	115402	187884	192229	177041	461.83	1183.82	391.52
compound-2068	T3_positive	MW0156004	Pro-Thr-His	Amino acid and Its metabolites	C15H23N5O5	6.1943	-	11687.5	9065.87	10397.5	1651.45	9019.69	6189.08	11245.6	9563.2	8833.4	8272.99	7563.39	7377.23	12075.7	13730.9	11126.9
compound-2069	T3_positive	MW0156025	Pro-Tyr-Asp	Amino acid and Its metabolites	C18H23N3O7	2.3604	-	110650	111788	123168	118380	106936	115864	120390	130802	109797	111094	110305	94841	88097.5	78797.8	86111.9
compound-2070	T3_positive	MW0158099	Trp-Arg-Phe	Amino acid and Its metabolites	C26H33N7O4	4.9516	-	199473	170445	238570	185776	131166	128535	122809	86617.4	88770.7	83444.7	135998	116174	38891.1	89386.3	70612.3
compound-2071	T3_positive	MW0153631	Met-Phe-His	Amino acid and Its metabolites	C20H27N5O4S1	6.6861	-	4108.86	1781.01	3427.26	3347.46	2597.06	2487.28	3851.69	4151.33	2636.75	1243.25	2841.01	3828.23	2189.05	1519.48	2313.05
compound-2073	T3_positive	MW0150131	Glu-Pro-Trp	Amino acid and Its metabolites	C21H26N4O6	6.7728	-	3959.22	1673.93	2329.72	3660.9	3131.49	3169.26	1540.06	2903.83	4464.42	3329.13	3137.98	3602.48	3982.42	1756.89	3044.31
compound-2074	T3_positive	MW0150178	Glu-Trp-Phe	Amino acid and Its metabolites	C25H28N4O6	1.3417	-	56256.9	77106.6	54389.4	36057.8	53129.7	55100.4	34164.7	36188.4	38965.9	23055.4	21114.6	18924.3	44947.9	47989.5	32095.2
compound-2076	T3_negative	MW0152475	Leu-Pro-Val-Leu-Glu	Amino acid and Its metabolites	C27H47N5O8	6.8548	-	857.66	465.34	1360.57	5541.79	7056.88	9148.15	15883.5	16311.5	18674.4	8947.34	10094.5	3582.61	537.2	859.13	1102.46
compound-2079	T3_negative	MW0107690	L-cystine	Amino acid and Its metabolites	C6H12N2O4S2	2.3699	56-89-3	28296.8	35020.6	32304	14909.2	9028.44	8948.11	7288.16	14159.1	10192.8	24358.8	22925.8	22713	44967.1	40284.6	42710.8
compound-2081	T3_positive	MW0107436	Ile-Gln-Lys	Amino acid and Its metabolites	C17H33N5O5	6.6	-	4301.55	5385.1	2617.25	3895.27	4367.23	2933.97	3341.1	5191.04	4727.46	4213.31	4185.69	9269.6	5856.65	4315.92	2198.57
compound-2082	T3_positive	MW0149768	Gln-Met-Met	Amino acid and Its metabolites	C15H28N4O5S2	2.8042	-	275872	275529	320036	339394	310532	309369	349820	355829	322682	300443	345170	305565	303590	297699	231102
compound-2084	T3_positive	MW0150880	His-Asp-Tyr-Lys	Amino acid and Its metabolites	C25H35N7O8	3.8397	-	81703.2	86514	136526	178961	152915	176000	79404.1	70262	83599.5	109260	115114	73859.1	93490.9	91763.2	94074.8
compound-2091	T3_positive	MW0149978	Glu-Gln-Lys-Asp-Arg	Amino acid and Its metabolites	C26H46N10O11	6.5619	-	57938.7	60266.5	65314.4	73468.4	69026.6	66765.7	67265.4	79328.2	98401.1	44495.9	51379.1	43164.9	85938.8	78707.9	81408.5
compound-2092	T3_positive	MW0107260	His-Ile-Lys	Amino acid and Its metabolites	C18H32N6O4	4.9877	-	6332.15	10792.3	10002.2	50315.9	39763	42424.7	72835.4	72435.2	71170.2	60292.8	58915.8	69687	11849.6	6344.32	8971.67
compound-2093	T3_positive	MW0146053	Asp-Asp-Gly	Amino acid and Its metabolites	C10H15N3O8	1.4808	-	37609.2	42948.2	47611.5	29787.6	28736.2	31503.5	26433.1	28140.4	26066.9	30583.6	34123.8	22925.5	25590.9	26180.3	37554.6
compound-2094	T3_positive	MW0149437	gamma-Glutamyl-gamma-aminobutyraldehyde	Amino acid and Its metabolites	C9H16N2O4	1.3246	-	707.74	4929.23	3329.54	5906.95	5445.05	10714.3	13111.8	12394.5	13037.2	7283.19	8662.72	4065.65	13581.8	1097.15	12962.3
compound-2096	T3_positive	MW0158559	Tyr-Met-Trp	Amino acid and Its metabolites	C25H30N4O5S1	1.9276	-	8696.18	6613.91	8535.98	17276.6	19468.5	24995.7	22888.8	10433	15656.5	49527.9	49811.8	1211.98	7022.87	9310.79	7922.62
compound-2098	T3_positive	MW0149926	Glu-Asn-Gln	Amino acid and Its metabolites	C14H23N5O8	4.6264	-	94264.4	97057.9	91531	50071.5	122320	110382	55738	51716.8	51947.6	63960.6	109376	118483	98302.9	106630	106570
compound-2099	T3_positive	MW0151676	Isoleucylisoleucine	Amino acid and Its metabolites	C12H24N2O3	3.3294	-	4335.59	6393.53	7513.38	6093.93	1070.73	4488.59	29378.1	28537.8	23439.4	46617.7	40482.8	57235.2	1869.34	7110.31	5913.51
compound-2100	T3_positive	MW0109126	Phe-Phe-Lys	Amino acid and Its metabolites	C24H32N4O4	4.3918	-	445340	341690	318774	162893	205224	173346	218675	254327	283395	135639	132423	223128	360503	375191	536926
compound-2101	T3_positive	MW0107803	Leu-Ser	Amino acid and Its metabolites	C9H18N2O4	1.6582	-	16056.4	14875	18574	40696.3	41907.7	44149.9	55873.8	71413.3	50973.3	45044.1	70573.5	59446.2	17590.9	18302.8	16555
compound-2102	T3_positive	MW0158167	Trp-His-Thr-Ile-Ile	Amino acid and Its metabolites	C33H48N8O7	6.0866	-	19325.7	18273.9	21356	1220.77	3005.3	1385.34	1139.29	1566.53	763.46	2470.83	1663.37	1077.09	21646.5	21678	24665.5
compound-2104	T3_positive	MW0155781	Pro-Arg-Leu	Amino acid and Its metabolites	C17H32N6O4	5.332	-	23090.6	20335.8	18295	49749.5	58599.3	88275.8	69904.3	58402.5	39124.5	27421.9	28142.9	22386.5	1546.55	9556.6	9668.05
compound-2106	T3_positive	MW0107714	Leucyl-aspartyl-valine	Amino acid and Its metabolites	C15H27N3O6	4.7887	125850-12-6	120003	103137	112171	147510	126954	151780	106201	109284	91819.5	54945.2	63717.3	55631	62936.5	114599	62603.3
compound-2107	T3_positive	MW0148046	Cys-Met-Phe	Amino acid and Its metabolites	C17H25N3O4S2	3.1904	-	220089	216100	820762	241400	197884	218111	263097	268721	258479	117188	134464	185528	178132	794216	749630
compound-2109	T3_positive	MW0155153	Phe-Gln-Ala	Amino acid and Its metabolites	C17H24N4O5	3.9097	-	40328.9	45247.9	42665.1	52727.1	47725	51395.1	51923.4	51846.4	57385.3	41790	41697.1	45786.5	44831.5	45793	38788.2
compound-2110	T3_positive	MW0144451	Ala-Ala-Ala-Arg-Phe	Amino acid and Its metabolites	C24H38N8O6	6.6178	-	239508	202386	226429	202597	176478	173536	219335	250135	221396	157880	151175	174593	215649	367556	376545
compound-2111	T3_negative	MW0105369	6-Sulfatoxymelatonin	Amino acid and Its metabolites	C13H16N2O6S	2.9171	2208-40-4	183759	182664	169375	100969	8031.36	4053.66	4757.24	9370.14	4895.49	11278.2	4098.83	7151.49	190149	199860	174012
compound-2112	T3_positive	MW0153484	Met-Ala-Glu	Amino acid and Its metabolites	C13H23N3O6S1	2.4488	-	208218	218634	220560	140583	123451	123556	116019	111917	107795	209832	200342	188435	251723	277517	269872
compound-2113	T3_positive	MW0149961	Glu-Cys-Glu-Val-Lys	Amino acid and Its metabolites	C24H42N6O10S	8.5322	-	398865	362306	461281	436905	484359	446380	534647	432241	450435	11248.3	32302.8	16055.4	4520.26	73863.1	9379.45
compound-2114	T3_positive	MW0150503	Gly-Trp-Asp	Amino acid and Its metabolites	C17H20N4O6	2.396	-	597725	557522	664272	916268	879028	841100	913835	796724	801659	549754	549701	539526	517081	559766	541384
compound-2116	T3_positive	MW0150322	Gly-Asp-Asp	Amino acid and Its metabolites	C10H15N3O8	2.0347	-	182332	250197	175923	287782	264455	249636	202451	156503	191378	292326	275956	291953	257234	170593	267266
compound-2117	T3_positive	MW0158169	Trp-His-Tyr	Amino acid and Its metabolites	C26H28N6O5	2.9289	-	86145.9	91184.4	87362.3	27011.7	23898.3	29284.6	20031.8	15591.4	19529.5	26876.9	25790.1	26000.3	95780.2	79542.3	70074.9
compound-2118	T3_positive	MW0149994	Glu-Glu-Leu-Ile-Thr	Amino acid and Its metabolites	C26H45N5O11	6.5474	-	117781	143612	173591	91249.6	97221.8	85122.8	43449.8	50422.8	47667.8	58861.5	58471.9	50511.2	116145	112686	104790
compound-2120	T3_positive	MW0150074	Glu-Lys-His-Cys-Arg	Amino acid and Its metabolites	C26H45N11O8S	5.9976	-	16419.5	15662.8	13957.1	27464.3	8004.72	15728.6	4603.77	4910.36	9522.75	2294.15	6236.07	3935.31	30241.1	28448.8	38647.9
compound-2123	T3_positive	MW0155394	Phe-Tyr-Thr	Amino acid and Its metabolites	C22H27N3O6	2.4313	-	83331.5	79272.5	72340.6	50379.4	45238.3	37308	43167.4	48116.7	52895.8	81353.9	61456.6	38033.1	55965.8	58238.6	52676.7
compound-2125	T3_positive	MW0110064	Trp-His-Lys	Amino acid and Its metabolites	C23H31N7O4	4.2471	-	67170.6	68136.1	105136	132114	122910	135251	88746.2	66994.3	92327.4	67825.5	78686.2	64820.7	34609.5	36461.9	33622.3
compound-2127	T3_positive	MW0145317	Arg-Cys-Tyr	Amino acid and Its metabolites	C18H28N6O5S1	5.0966	-	28977.3	53391.3	59488.7	85674.6	97678.6	86850.4	126699	115709	118811	77949.7	110565	45290	56612.4	69375.1	86070.2
compound-2129	T3_positive	MW0158210	Trp-Met-Trp	Amino acid and Its metabolites	C27H31N5O4S1	2.7864	-	1750.12	2123.37	493.82	85827.3	75991.5	111381	119012	205176	134492	287001	182357	262164	1781.23	3491.67	1301.6
compound-2131	T3_positive	MW0144721	Ala-Pro-Trp	Amino acid and Its metabolites	C19H24N4O4	3.016	-	257219	256522	222328	46065.5	45905.9	56106.1	35026	33688.2	25487.8	67299.2	50718.4	57393.9	297397	333602	311329
compound-2132	T3_positive	MW0149832	Gln-Trp-Phe	Amino acid and Its metabolites	C25H29N5O5	4.2832	-	25738	26904.2	25039.4	6074.38	2501.98	5128.67	3572.91	7428.31	3319.99	12254	23821.2	7093.26	39537.2	61879.1	45512.7
compound-2134	T3_positive	MW0150493	Gly-Thr-Ile-Thr-Thr	Amino acid and Its metabolites	C20H37N5O9	5.2601	-	101528	87590.8	122577	86098.3	85606	50664.1	43848.9	38496	45907.5	54084.6	70769.3	56641.4	30841.7	38029.2	30562.2
compound-2135	T3_positive	MW0155151	Phe-Cys-Tyr	Amino acid and Its metabolites	C21H25N3O5S1	2.6093	-	35696.2	39944.1	76492.2	55822	72115.8	65215.8	63508.3	46077.6	62181.1	64152.4	19223.2	42997.4	35939.4	30933.2	39997.5
compound-2136	T3_positive	MW0148081	Cys-Tyr-Asn	Amino acid and Its metabolites	C16H22N4O6S1	5.4049	-	43243.5	40493.2	51711.9	25153.2	33582	31643.7	30003.7	30289	28322	27155.4	26413.3	25004.4	27355.5	39504	29675.8
compound-2139	T3_positive	MW0153183	Lys-Tyr-Phe	Amino acid and Its metabolites	C24H32N4O5	6.5301	-	40318.6	39674.9	26423.7	65425.2	63864.1	64167.6	58464.1	93474.1	70489.9	38221.9	41399.4	43315.6	44510.1	95219	43147.3
compound-2141	T3_positive	MW0150078	Glu-Lys-Leu-Thr-His	Amino acid and Its metabolites	C27H46N8O9	5.2061	-	8882.11	6345.71	2017.35	86909.4	114857	91730	151995	122454	121577	61457.5	59140.4	58083.6	4626.46	1209.41	6286.88
compound-2143	T3_negative	MW0151682	Ile-Nap-OH	Amino acid and Its metabolites	C24H24N2O6	1.0509	-	3400.03	1485.91	3654.43	10654.5	9473.69	8237.41	8679.94	7452.54	3650.18	17530.6	16284.6	15858.1	1448.16	3080.61	2824.5
compound-2144	T3_positive	MW0149733	Gln-Leu-Asn	Amino acid and Its metabolites	C15H27N5O6	4.114	-	5716.58	4955.8	5314.8	27907.8	26736.3	26121.4	12715.5	12302.1	10780.9	2363.59	249.56	3059.42	369.31	827.26	772.4
compound-2149	T3_positive	MW0156009	Pro-Thr-Ser	Amino acid and Its metabolites	C12H21N3O6	1.8556	-	115964	37941.6	58948.7	180032	174668	165394	101707	111028	107392	115511	131150	144827	69734.3	115156	105929
compound-2155	T3_positive	MW0156676	Ser-Asp-Asn	Amino acid and Its metabolites	C11H18N4O8	4.4083	-	100529	104781	100647	127310	145750	152504	149699	157289	149623	137108	123727	129538	104301	99326.9	114971
compound-2159	T3_positive	MW0149955	Glu-Asp-Val	Amino acid and Its metabolites	C14H23N3O8	4.4083	-	137185	148901	100652	130247	91933.8	89694.6	105348	107113	128752	95144.5	153222	78681.1	101624	111447	150421
compound-2160	T3_positive	MW0146023	Asp-Arg-His	Amino acid and Its metabolites	C16H26N8O6	2.396	-	236409	201050	263970	136141	240472	103102	107439	100431	95084.1	208602	210993	201161	311607	251597	272220
compound-2161	T3_positive	MW0158211	Trp-Met-Tyr	Amino acid and Its metabolites	C25H30N4O5S1	2.5559	-	22012.2	31416.9	25255	18164.5	1202.42	9208.01	25773.2	20154	23194.8	11531.4	1807.87	2421.72	9872.7	21238.7	18084.9
compound-2162	T3_positive	MW0108615	N-Acetyl-DL-methionine	Amino acid and Its metabolites	C7H13NO3S	2.5379	1115-47-5	29905.8	30982.6	32271	30001	30046.4	32087.1	36662.6	21761	20435.5	12529.5	18739.9	18765.9	25992.7	57407.7	31640.5
compound-2164	T3_positive	MW0158594	Tyr-Pro-Trp	Amino acid and Its metabolites	C25H28N4O5	0.8212	-	122418	145761	112536	152919	119322	133894	207154	136143	126537	90629.1	94529.1	110705	103714	110164	101170
compound-2166	T3_positive	MW0109704	2-[(2-Amino-3-hydroxypropanoyl)amino]-3-sulfanylpropanoic acid	Amino acid and Its metabolites	C6H12N2O4S	1.676	-	365187	518491	563868	897515	914094	924724	1.61739e+06	1.07619e+06	1.23594e+06	1.48651e+06	1.2005e+06	1.45465e+06	864328	616534	845107
compound-2167	T3_positive	MW0150085	Glu-Lys-Tyr-Ser-Asn	Amino acid and Its metabolites	C27H41N7O11	7.5772	-	7498.87	26260.5	25861.5	30875.1	46440	48631.9	62886.2	46443.9	60185.6	83735.4	79552.1	55117.4	21466.3	11534	22942.1
compound-2170	T3_positive	MW0144477	Ala-Arg-Met	Amino acid and Its metabolites	C14H28N6O4S1	6.2393	-	10088.8	6951.59	8133.31	10082.1	9996.1	11920	7661.56	11718.4	5934.19	4414.11	6271.97	6696.34	6876.51	9107.37	10670.7
compound-2171	T3_positive	MW0150149	Glu-Ser-Thr-Lys	Amino acid and Its metabolites	C18H33N5O9	4.4627	-	32159.9	24830.8	27031.8	29305.9	32368.8	25359.5	7196.21	13131.1	14057.4	12783.5	16151.5	16013.6	6781.02	17453.6	2379.03
compound-2172	T3_positive	MW0151039	His-Phe-Cys	Amino acid and Its metabolites	C18H23N5O4S1	3.6441	-	33113.8	120194	83611.9	4.24058e+06	4.56564e+06	4.18687e+06	2.24597e+06	2.3906e+06	2.41487e+06	2.88932e+06	2.75338e+06	5.72345e+06	219046	51767.7	117323
compound-2173	T3_positive	MW0151655	Ile-Val-Phe	Amino acid and Its metabolites	C20H31N3O4	3.2771	-	7915.91	11008.1	9933.09	22403.3	23256.9	25840.2	23957.7	25476.4	15796	15618.4	11185.7	25352.5	45376.1	11675.5	12942.5
compound-2175	T3_negative	MW0153282	Lys-TyrMe-OH	Amino acid and Its metabolites	C21H25N3O7	0.6746	-	60117.7	64007.2	60898.7	163982	163831	163384	200581	222592	195475	240856	230239	274824	52841	47370.7	57431.8
compound-2176	T3_positive	MW0150013	Glu-Gly-Leu-Arg-Gln	Amino acid and Its metabolites	C24H43N9O9	2.7864	-	657.02	93808	1266.19	1926.35	2095.17	2879.72	791.36	928.53	1829.33	1029.32	2646.67	667.11	9742.08	608.52	684.33
compound-2177	T3_positive	MW0105874	Asp-Pro-Glu	Amino acid and Its metabolites	C14H21N3O8	2.4665	-	211920	213064	223906	251668	243574	247983	230670	220852	238040	215527	196683	186109	163898	185594	169552
compound-2178	T3_positive	MW0145842	Asn-Met-His	Amino acid and Its metabolites	C15H24N6O5S1	2.0712	-	28066.9	6526.74	24273	44892.2	52479.3	41438.4	47146.8	45048.4	47639	41658.9	57992.4	39473.4	25008.2	25883.3	22033.1
compound-2179	T3_positive	MW0146044	Asp-Asn-Ser	Amino acid and Its metabolites	C11H18N4O8	2.1243	-	61140.4	71702.9	56886.5	48064.5	35867.9	61016.6	62515.8	55867.8	67297	43495.1	65147.5	68830.8	43509.9	35981.8	38098.3
compound-2182	T3_positive	MW0148238	Emideltide	Amino acid and Its metabolites	C35H48N10O15	5.2422	62568-57-4 | 69431-45-4	54586	51212.4	71347.5	146515	129883	219193	117381	105393	110471	89289.4	111584	107465	7867.16	4294.22	8378.51
compound-2184	T3_positive	MW0155890	Pro-Ile-Asn	Amino acid and Its metabolites	C15H26N4O5	1.7207	-	16459.3	17944.2	26522.8	19848.4	24817.9	17073.3	8182.39	1819.94	5760.52	16433.2	19032.7	7603.98	6826.46	5621.99	5836.03
compound-2186	T3_positive	MW0144767	Ala-Tyr-Ala	Amino acid and Its metabolites	C15H21N3O5	1.9096	-	48475.3	54625.9	46875.4	22072	2863.75	44256.6	44037.2	51898.2	36977.4	27482.1	32004.2	38209.3	42874.2	51397.7	44127.6
compound-2187	T3_positive	MW0150122	Glu-Pro-Gly-Tyr-Ser	Amino acid and Its metabolites	C24H33N5O10	6.1034	-	60088.7	64937.8	76164.8	399021	420269	408032	3353.53	3479.49	3448.58	137.42	772.21	488.88	15773.1	195.5	9487.09
compound-2188	T3_positive	MW0151104	His-Thr-Trp	Amino acid and Its metabolites	C21H26N6O5	5.6031	-	29532.8	22922.2	44854.5	37508.3	40045.3	37835.9	53942.6	51638.3	53176.4	37568.2	30730.7	37475.9	25961.2	10384.1	13777.3
compound-2189	T3_positive	MW0158267	Trp-Trp-Phe	Amino acid and Its metabolites	C31H31N5O4	3.3119	-	20446.7	21641.8	21186.2	21724.1	20348.5	31278.2	20307.5	28188.5	26915	35321.2	38819.6	42648	27037.4	13271	15290.2
compound-2190	T3_positive	MW0150871	His-Asp-Glu	Amino acid and Its metabolites	C15H21N5O8	2.0712	-	99024.1	127035	125655	219978	211127	226011	242858	234390	244482	198080	195918	187651	119961	127335	109588
compound-2191	T3_positive	MW0146085	Asp-Gln-Met	Amino acid and Its metabolites	C14H24N4O7S1	3.3993	-	1925.71	1972.92	6212.96	6219.84	17052.6	12078.9	25736.9	22845.7	29509.3	7009.01	26383.8	1133.04	13141.1	3075.47	5753.04
compound-2192	T3_positive	MW0149863	Gln-Val-Leu-Arg	Amino acid and Its metabolites	C22H42N8O6	7.2774	-	39065	37712.9	33642.8	39575	26459.3	30661	21938.8	20879.3	22398.6	47170.6	50659.1	43370	32103.3	31767.4	30225
compound-2193	T3_positive	MW0150309	Gly-Arg-Tyr	Amino acid and Its metabolites	C17H26N6O5	1.6049	-	139321	123431	146380	63230.5	85852.1	86382.7	58154.6	54388.7	54494.2	91704.7	95922.6	109655	150660	134210	141511
compound-2194	T3_positive	MW0105423	Acetylhydrazine	Amino acid and Its metabolites	C2H6N2O	9.2631	-	3201.97	2215.83	2758.62	2204.12	2183.67	3538.37	1763.31	4839.52	2359.51	3031.17	2763.32	3071.91	2489.19	2233.55	2013.8
compound-2195	T3_positive	MW0158415	Tyr-Asp-Leu-Glu	Amino acid and Its metabolites	C24H34N4O10	4.3903	-	81862.6	109342	82685.1	60820.3	81919.9	90033.3	96146.3	112427	102143	90185.4	74478.1	59557.7	105372	85130	90782.7
compound-2197	T3_positive	MW0157565	Thr-Asn-Asp	Amino acid and Its metabolites	C12H20N4O8	2.4488	-	1.13649e+06	1.07968e+06	1.10938e+06	698016	655081	703404	633634	548873	526638	1.04534e+06	1.02913e+06	946592	1.24418e+06	1.46298e+06	1.39098e+06
compound-2198	T3_positive	MW0158218	Trp-Phe-Met	Amino acid and Its metabolites	C25H30N4O4S1	6.0689	-	4084.95	1036.65	1604.78	20339.5	28035.9	32290	58668.5	104504	69906.2	49150.5	32766.8	35335.8	1730.62	1907.79	1921.8
compound-2201	T3_positive	MW0150848	His-Asn-Cys	Amino acid and Its metabolites	C13H20N6O5S1	4.5536	-	210787	155642	78703.6	282369	237970	426171	670784	674623	256069	256507	187575	182266	232239	34220.7	77271.8
compound-2202	T3_positive	MW0109333	Pro-Pro-Arg	Amino acid and Its metabolites	C16H28N6O4	4.6264	-	152816	138698	209804	198655	176528	187357	115320	106921	105815	98082.6	158140	110006	44445.7	64015	50038.8
compound-2203	T3_positive	MW0145327	Arg-Gln-His	Amino acid and Its metabolites	C17H29N9O5	3.7327	-	708450	604473	1.0209e+06	1.41319e+06	1.40353e+06	1.15675e+06	719507	697078	867322	647141	677670	667536	104352	482965	394857
compound-2205	T3_positive	MW0109926	Threoninyl-Asparagine	Amino acid and Its metabolites	C8H15N3O5	3.8574	-	233495	243154	250185	341865	303720	302531	282909	258301	278469	195226	223723	213026	98295.1	86847.8	94857.7
compound-2209	T3_positive	MW0150929	His-Glu-Trp	Amino acid and Its metabolites	C22H26N6O6	6.1943	-	27086.9	30175.9	24417.3	51727.1	47053.2	53776.3	60666.4	59496.1	56118.5	39717.3	41653.3	40652.2	19488.8	20492.9	13215.7
compound-2213	T3_positive	MW0151050	His-Phe-Phe	Amino acid and Its metabolites	C24H27N5O4	2.4313	-	576.98	555.69	508.94	1010.03	3653.84	808.09	4474.21	4527.39	801.63	13394.3	7799.33	16392.5	523.98	415.85	1436.85
compound-2214	T3_positive	MW0159131	Val-Phe-Tyr	Amino acid and Its metabolites	C23H29N3O5	5.5849	-	18784.5	23045.3	20226.7	83390.4	81689.3	39305.4	71246.6	66555.9	64988.8	62962.1	63219.7	110036	21804.9	22946.3	23856.9
compound-2215	T3_positive	MW0150953	His-His-Asn	Amino acid and Its metabolites	C16H22N8O5	3.5913	-	136875	154136	186075	45751.1	81059.3	24922.7	96967.4	87665.3	54475.2	99046.7	106327	110065	204521	199916	201879
compound-2218	T3_positive	MW0109630	Ser-Phe-Arg	Amino acid and Its metabolites	C18H28N6O5	4.0874	-	18053.8	16757.8	15011.1	25263.2	15039.1	20770.1	22242.7	34574.7	18336.6	16991.6	20826.3	16399.8	15922.6	17079.3	19901.4
compound-2219	T3_positive	MW0159242	Val-Val-Leu	Amino acid and Its metabolites	C16H31N3O4	2.7864	-	19135.2	15551	22498.6	26192.6	22155.5	20803.7	20694.8	18411.5	20983.1	9915.15	11236.5	13310	23233.2	27363.7	25677
compound-2220	T3_positive	MW0152925	Lys-Cys-His	Amino acid and Its metabolites	C15H26N6O4S1	6.1581	-	152885	137301	156240	223291	209630	218993	181456	183494	212271	266332	248807	257840	186749	190382	181724
compound-2227	T3_positive	MW0149943	Glu-Asp-Asp	Amino acid and Its metabolites	C13H19N3O10	2.4488	-	37621	39574.5	40421.9	71261.3	55005	51982.4	57416.8	59976.8	43968.4	78442	86628.5	67972.9	30080.9	29021.5	34805.6
compound-2229	T3_positive	MW0158230	Trp-Pro-Leu	Amino acid and Its metabolites	C22H30N4O4	4.7526	-	30940.9	25762.3	32480.7	8851.05	2906.57	11048.5	1485.51	4250.32	2917.04	6221.13	3687.25	2563.43	34896.1	36367.4	34393
compound-2233	T3_positive	MW0155902	Pro-Ile-Thr	Amino acid and Its metabolites	C15H27N3O5	2.2167	-	25974.2	16807.7	20040.2	53088.4	59158.7	36596.2	39410	65946	46221.9	40350.1	60165.3	56048.3	36275.9	25156.9	34690.8
compound-2236	T3_positive	MW0151009	His-Lys-Gln-Lys	Amino acid and Its metabolites	C23H41N9O6	7.0331	-	25774.6	25559.1	22020.4	14986.1	14318.1	14050.3	13748.4	12664.3	13184	9569.02	11560.6	10715.4	34295.1	33359.2	31981.9
compound-2237	T3_positive	MW0150153	Glu-Ser-Val-Pro-Glu	Amino acid and Its metabolites	C23H37N5O11	5.2061	-	2856.03	9221.85	4369.18	145645	156671	133775	124736	207997	196977	219077	115453	123699	3407.88	2838.22	1963.65
compound-2239	T3_positive	MW0150399	Gly-Leu-Asn	Amino acid and Its metabolites	C12H22N4O5	1.2724	-	9682.73	10700.1	11397.4	41819.3	15457	39717.6	55737.6	46408.6	54809.2	79338.4	1916.9	58817.9	10705	11575.5	9509.14
compound-2240	T3_positive	MW0159244	Val-Val-Phe	Amino acid and Its metabolites	C19H29N3O4	5.8017	-	8477.96	10552.8	13168.6	36454.4	23891.7	25285	26265.6	20443.9	24139.3	23717.5	16155.6	27317.1	8185.4	12108.4	7777.22
compound-2242	T3_positive	MW0149644	Gln-Asp-Cys-Tyr-Ser	Amino acid and Its metabolites	C24H34N6O11S	4.825	-	80547.7	91041.5	88762.9	55287	66191.1	41656.4	36842.9	41500	16131.7	56767.2	44202.6	61673.4	111770	99928.2	108054
compound-2244	T3_positive	MW0110049	Trp-Ala-Arg	Amino acid and Its metabolites	C20H29N7O4	6.1581	-	41408.8	48394.6	40410.7	61255.4	48201.3	58646.5	55685.2	53461.8	73945.1	75056	90644.1	69684	58906.5	89240.6	53782.3
compound-2245	T3_positive	MW0149612	Gln-Ala-Gly	Amino acid and Its metabolites	C10H18N4O5	5.3502	-	6526.11	6022.01	6209.59	5900.73	4164.56	5122.96	3426.97	617.56	1141.58	6018.23	6457	3073.63	6246.01	6746.31	4275.51
compound-2247	T3_positive	MW0105481	Ala-Pro-Glu	Amino acid and Its metabolites	C13H21N3O6	1.4104	-	4737.49	9559.1	11916.2	10207.2	9123.83	12776.9	8974.46	10631.5	9625.89	14032.1	13959.9	19859.5	9230.89	8202.48	8775.95
compound-2248	T3_positive	MW0151083	His-Ser-Leu-Ser-Glu	Amino acid and Its metabolites	C23H37N7O10	5.9974	-	700.02	1410.89	1116.1	23776.8	24655.7	22526.1	21290.8	19404.7	19732.3	43918	40525.1	37862.9	6958.25	6909.44	1276.19
compound-2249	T3_positive	MW0151690	Ile-Trp	Amino acid and Its metabolites	C17H23N3O3	3.1732	13589-06-5	618.82	1057.66	6920.44	150797	170390	133260	189912	151564	141755	352420	479749	494663	2596.27	2701.05	2914.11
compound-2250	T3_positive	MW0150884	His-Cys-Gln	Amino acid and Its metabolites	C14H22N6O5S1	5.0058	-	667284	797138	627167	401834	398983	376318	399103	614523	381882	341212	517588	503967	878969	679908	853895
compound-2254	T3_positive	MW0155309	Phe-Phe-Val	Amino acid and Its metabolites	C23H29N3O4	6.6178	-	1376.43	1625.07	1670.32	3257.16	4358.36	1435.5	6807.04	6333.62	5594.45	3811.45	9573.38	2504.92	579.13	3403.25	2020.41
compound-2255	T3_positive	MW0109485	PyroGlu-Met-Arg	Amino acid and Its metabolites	C16H28N6O5S	6.1581	-	4322.99	3874.87	4742.56	8020.63	4219.35	3664.48	8525.08	2276.97	7226.69	8587.57	10192.2	10325.6	3155.59	4286.01	3540.49
compound-2256	T3_positive	MW0149927	Glu-Asn-Gln-Glu	Amino acid and Its metabolites	C19H30N6O11	2.7154	-	83886.2	76136	56025.3	88143.6	87474.2	82293.2	105213	104211	109281	58653.7	52448.4	45588.6	53828.8	57081.4	56376.7
compound-2257	T3_positive	MW0150171	Glu-Thr-Tyr-Glu	Amino acid and Its metabolites	C23H32N4O11	3.3119	-	137623	140490	134693	9872.46	15382.4	19064.2	15963.1	24620	16020.3	35707.3	16740.3	43070.7	143011	185223	165042
compound-2259	T3_positive	MW0151003	His-Leu-Tyr-Lys	Amino acid and Its metabolites	C27H41N7O6	6.0689	-	322615	313310	381000	291680	317355	301798	194453	223795	281704	166167	160888	187411	178722	128769	138614
compound-2260	T3_positive	MW0155144	Phe-Cys-Gly	Amino acid and Its metabolites	C14H19N3O4S1	1.393	-	234277	257502	242699	125995	127860	131861	104605	100895	106501	252154	246181	267878	275815	271363	255580
compound-2261	T3_positive	MW0106259	Cys-His-Lys	Amino acid and Its metabolites	C15H26N6O4S1	4.034	-	29708.2	28433.5	32980.9	43383.8	42942.9	38353.8	45303.1	49307.6	45680.9	45792.4	47033.1	45499.2	24781.6	30691.4	31426.6
compound-2262	T3_positive	MW0155206	Phe-His-Gln	Amino acid and Its metabolites	C20H26N6O5	5.4589	-	6782.63	11076.6	8134.86	26173.5	21321	23852.1	44995.2	41572.4	33159.7	23488.1	25681.6	24410.6	15084.9	19632.3	11808
compound-2265	T3_positive	MW0151647	Ile-Val-Ile	Amino acid and Its metabolites	C17H33N3O4	3.0506	-	40156.6	37364.6	34264.7	30301.4	55382.9	32654.3	32813.6	33128.5	28474.7	27634.8	27538.8	34157.8	45605	54769.2	46542.1
compound-2266	T3_positive	MW0149678	Gln-Glu-Gln	Amino acid and Its metabolites	C15H25N5O8	2.325	-	125053	171143	96188.5	164178	182809	159273	192029	171460	175686	103042	123526	108581	128069	67533.9	92321.6
compound-2271	T3_positive	MW0145854	Asn-Phe-Glu-Tyr-Ile	Amino acid and Its metabolites	C33H44N6O10	6.0511	-	2740.47	9163.22	5662.99	60196.8	61894.2	54017.4	119135	111060	108763	73537.3	87828.9	95707.4	4426.95	8718.62	7035.17
compound-2275	T3_positive	MW0158361	Tyr-Ala-Phe-Arg	Amino acid and Its metabolites	C27H37N7O6	6.1401	-	188991	97064.7	170103	192367	220983	95547.7	180247	170975	150543	107099	165275	149210	102850	95151.3	152514
compound-2276	T3_positive	MW0153121	Lys-Pro-Tyr	Amino acid and Its metabolites	C20H30N4O5	5.314	-	15581.4	17768.1	16191.6	44496.9	41548.9	51114.9	26748.6	46117.7	45228.1	29516.6	38810.4	33156	19421.5	16670.2	8398.56
compound-2277	T3_negative	MW0106325	Cys-Leu	Amino acid and Its metabolites	C9H18N2O3S	2.0324	113572-66-0	113741	110909	90846.9	8152.17	9622.02	9528.25	1502.91	2112.04	3145.02	12144.4	9445.4	8962.1	117219	128318	118205
compound-2279	T3_positive	MW0156001	Pro-Thr-Gln	Amino acid and Its metabolites	C14H24N4O6	1.9276	-	1189.51	633.62	4286.9	95553.4	91389.3	89924.1	102697	113437	93277.9	181022	185820	193699	294.26	5725.82	352.05
compound-2280	T3_positive	MW0150193	Glu-Tyr-Ile-Glu	Amino acid and Its metabolites	C25H36N4O10	7.8753	-	3148.41	3831.31	3654.68	4083.04	6398.57	6678.77	6101.42	7807.32	7249.78	9945.08	11004.5	10375.2	3515.51	3930.14	2435.48
compound-2284	T3_positive	MW0156905	Ser-Ser-Cys	Amino acid and Its metabolites	C9H17N3O6S1	1.2194	-	15020.2	15434.1	11374.4	3257.49	834.61	1374.51	447.6	1813.93	768.05	934.21	1790.13	2050.1	21081.6	24355.3	17922.5
compound-2287	T3_positive	MW0150176	Glu-Trp-Leu	Amino acid and Its metabolites	C22H30N4O6	4.7344	-	51568.1	45862.8	49122.1	26640.2	22652.3	17240.4	2460.51	7040.94	2950.08	26155	20870.3	24034.8	57396	57368	55155.7
compound-2288	T3_positive	MW0149861	Gln-Val-Ile-Asp	Amino acid and Its metabolites	C20H35N5O8	5.4589	-	577306	583517	786203	329447	286105	311232	158012	151074	199571	228289	253302	237963	191760	194971	200786
compound-2289	T3_positive	MW0153166	Lys-Trp-Phe	Amino acid and Its metabolites	C26H33N5O4	4.5536	-	57305.1	59043.8	84909.1	49496.6	39692.3	44760.2	21661.6	24345.1	21779.2	21945	27928.7	21059.1	18363.6	23035.4	18640.3
compound-2293	T3_positive	MW0151098	His-Thr-Lys-Lys	Amino acid and Its metabolites	C22H40N8O6	5.8727	-	216969	203458	223072	352318	279469	135715	82564	95804.1	215007	67254	138376	64854.8	186078	189327	226299
compound-2295	T3_positive	MW0158499	Tyr-Ile-Glu	Amino acid and Its metabolites	C20H29N3O7	6.6886	-	643.83	734.37	1640.02	690.45	3122.95	1930.95	1225.24	1350.72	1904.88	509.21	1162.44	1404.47	1667.02	1234.49	1428.12
compound-2299	T3_positive	MW0145896	Asn-Thr-Asn	Amino acid and Its metabolites	C12H21N5O7	3.9982	-	5228.1	10865.1	13783	230751	231913	233939	247239	266327	252515	141974	144145	147028	1205.85	1411.63	1582.07
compound-2304	T3_positive	MW0144755	Ala-Thr-Tyr-Lys	Amino acid and Its metabolites	C22H35N5O7	3.7862	-	2.44698e+06	2.70919e+06	2.48478e+06	1.09458e+06	1.02289e+06	1.03497e+06	1.04265e+06	942338	829063	608011	642350	607898	2.5421e+06	2.375e+06	2.55549e+06
compound-2305	T3_positive	MW0149665	Gln-Gln-Gln-Glu-Gln	Amino acid and Its metabolites	C25H41N9O12	6.3025	-	379272	352549	463181	174434	183200	169815	97048.2	107620	89357.7	112141	130772	119466	223893	231522	205939
compound-2306	T3_positive	MW0108848	1-Methylpyrrolidine-2-carboxylic acid	Amino acid and Its metabolites	C6H11NO2	1.9809	-	22536.7	22367.8	21231.4	10097.1	9088.15	10510.6	9737.71	8992.89	6502.05	7852.8	8796	7421.61	22461.2	23073.3	21928.2
compound-2308	T3_positive	MW0145296	Arg-Asp-Ile	Amino acid and Its metabolites	C16H30N6O6	7.383	-	4179.92	5038.13	4632.94	5224.02	4443.54	5418.01	5697.31	5796.46	5155.81	7807.8	4916.14	6479.93	6136.72	6024.6	5720.4
compound-2311	T3_positive	MW0158608	Tyr-Ser-Lys-Glu-Ala	Amino acid and Its metabolites	C26H40N6O10	8.2562	-	18582	17932	10252.3	19028.6	15795.3	25049.4	27131.6	25827.5	20351.1	23617.9	28426.6	27737.6	21469.3	14905.3	16089.1
compound-2312	T3_positive	MW0157547	Thr-Arg-Glu-Glu-Lys	Amino acid and Its metabolites	C26H47N9O11	4.2832	-	1159.19	3332.88	3419.18	64064.2	86785.1	77622.8	88164.5	86054.5	70558.4	56445	57038.1	90237.1	5354.58	1785.54	1076.22
compound-2313	T3_positive	MW0158518	Tyr-Leu-Gly	Amino acid and Its metabolites	C17H25N3O5	1.6938	-	7978.41	12697	9151.27	7389.95	3250.83	15038.6	3519.11	2550.33	11963	15777.2	14152.5	10891.3	15396.7	3191.69	13175.1
compound-2315	T3_negative	MW0145898	Asn-Thr-Asp-Arg	Amino acid and Its metabolites	C18H32N8O9	5.0409	-	939.9	14817.4	1250.63	67931.2	84071.3	97358.7	83109.3	92304.4	106740	382531	505928	395859	1129.83	11843.9	9592.43
compound-2318	T3_positive	MW0151089	His-Ser-Val-Glu	Amino acid and Its metabolites	C19H30N6O8	1.9276	-	10794.1	5252.43	8041.71	40740.1	38921.3	35801.2	45024.2	40536	46246.9	34755.8	43775.5	40666.9	10176.8	9912.52	3960.9
compound-2321	T3_positive	MW0158670	Tyr-Val-Lys-Ala-Leu	Amino acid and Its metabolites	C29H48N6O7	5.2333	-	420.39	642.27	1647.46	2063.02	385.04	1177.94	1092.06	603.16	1143.85	2620.77	1610.75	2292.03	2042.42	28345.9	1338.06
compound-2322	T3_positive	MW0150182	Glu-Tyr-Ala-Asp	Amino acid and Its metabolites	C21H28N4O10	1.8735	-	37618.9	34255.6	39664.4	105240	95869.3	99124	96048.6	96743.5	100011	28246.9	44428	56154.8	27967	32367.3	28420
compound-2323	T3_positive	MW0157560	Thr-Arg-Tyr	Amino acid and Its metabolites	C19H30N6O6	4.3189	-	2.41356e+06	1.87552e+06	1.91378e+06	663207	623103	651532	448545	482289	396016	473632	1.20103e+06	449548	2.44167e+06	2.42918e+06	2.73381e+06
compound-2324	T3_positive	MW0155992	Pro-Ser-Ile	Amino acid and Its metabolites	C14H25N3O5	2.0896	-	300251	324910	373563	331548	294262	298491	103130	104104	103518	279811	102810	259613	325707	299963	263511
compound-2325	T3_positive	MW0158237	Trp-Ser-Asp	Amino acid and Its metabolites	C18H22N4O7	3.2771	-	4435.59	12367.9	2076.83	194692	187066	254249	204420	221417	198769	397237	366592	400635	10888.6	7572.03	2287.75
compound-2327	T3_positive	MW0109506	Pyrraline	Amino acid and Its metabolites	C12H18N2O4	2.3604	74509-14-1	9300.37	5883	3168.44	36531.8	39640.9	49202.4	40036.6	46924.3	42640.4	65789.9	65243.4	48739.6	11093.9	2295.19	3083.4
compound-2329	T3_positive	MW0150220	Glu-Val-Thr-Lys	Amino acid and Its metabolites	C20H37N5O8	6.444	-	1.7766e+06	1.93551e+06	2.13089e+06	1.15973e+06	1.09279e+06	1.08696e+06	714755	592806	595904	2.17125e+06	2.07162e+06	1.94141e+06	1.30516e+06	1.25189e+06	1.31033e+06
compound-2332	T3_positive	MW0150936	His-Gly-Glu	Amino acid and Its metabolites	C13H19N5O6	4.4445	-	38385.4	35992.7	25834.4	10313.8	9570.01	26912.4	9977.07	7158.6	9825.96	18853.2	15769.6	19531.3	39853.9	33508.4	41826.4
compound-2335	T3_positive	MW0149919	Glu-Arg-Met	Amino acid and Its metabolites	C16H30N6O6S1	4.1234	-	60921.3	67853.7	67885.8	38873	38414	33051	39851.7	39545.3	35188.4	42672.8	40325.5	45963.3	77411.9	85897	71605.6
compound-2336	T3_positive	MW0151117	His-Trp-Thr	Amino acid and Its metabolites	C21H26N6O5	6.1401	-	21299.3	14890.1	26977.2	44733	54729.3	45952.1	65666.6	66022.1	66911.8	68837	52370.8	35919	12338.8	18046.7	10677.4
compound-2337	T3_positive	MW0158671	Tyr-Val-Lys-Lys	Amino acid and Its metabolites	C26H44N6O6	8.4274	-	11456.7	8388.69	6970.52	11771.2	9273.41	14156.3	13526.5	14630.9	20543.2	23378.7	18305.7	19979.9	8430.88	7313.74	6050.84
compound-2340	T3_positive	MW0149666	Gln-Gln-Glu	Amino acid and Its metabolites	C15H25N5O8	2.627	-	65771.1	72089.8	72033.3	89849	86934.9	75157	100641	105786	102804	46353.8	39754.8	32325.5	42093.7	58933.1	58481.4
compound-2343	T3_positive	MW0107096	Gly-Tyr-Arg	Amino acid and Its metabolites	C17H26N6O5	2.0347	-	63588.9	58340.2	67554.9	100286	93015.2	99183.9	93843.1	88679.2	105027	83618.1	101636	75143.2	32929.5	22978.1	19379.8
compound-2346	T3_positive	MW0150275	Glutathionylspermine	Amino acid and Its metabolites	C20H41N7O5S	6.2483	-	542052	530676	544245	601347	592327	595428	299311	317899	258353	12350.2	5334.5	2408.41	501214	502098	508388
compound-2347	T3_positive	MW0146259	Asp-Ser-Ile	Amino acid and Its metabolites	C13H23N3O7	2.0896	-	6312.39	3230.1	9548.81	20159.7	6501.59	11523.9	43472.5	55220.8	69987.1	54464.2	53630	55242.2	40896	45963.9	29941.9
compound-2348	T3_positive	MW0150281	Gly-Ala-Arg-Ala-Glu	Amino acid and Its metabolites	C19H34N8O8	5.9974	-	3943.14	4726.53	4877.33	19711.9	8703.25	9681.57	8183.32	2540.65	12838.4	28886.5	26665	9960.64	3848.88	4154.92	1638.31
compound-2349	T3_positive	MW0144695	Ala-Phe-Met	Amino acid and Its metabolites	C17H25N3O4S1	5.855	-	15392.7	12268.9	13567.7	20230.2	19147.5	21551.4	14489.3	16737.7	15247.8	7092.09	5953.31	8431.22	6103.94	18317.8	11634.1
compound-2352	T3_positive	MW0110054	Trp-Asn-Arg	Amino acid and Its metabolites	C21H30N8O5	5.9264	-	328976	196442	279154	132084	132507	110866	68374.6	69641.7	79031.7	101750	103285	178934	96141.8	96510.4	145100
compound-2353	T3_positive	MW0149969	Glu-Gln-Asn	Amino acid and Its metabolites	C14H23N5O8	2.3783	-	702287	678957	823052	861645	797772	828547	1.03521e+06	862859	873359	553356	564439	485488	657247	584951	570150
compound-2357	T3_positive	MW0158098	Trp-Arg-Met	Amino acid and Its metabolites	C22H33N7O4S1	5.332	-	121988	121107	188683	64605.4	56020.6	52383.5	28424.9	27307	31994.5	34102.6	37902	39801.8	63587	64026.2	64585.3
compound-2358	T3_positive	MW0158240	Trp-Ser-His	Amino acid and Its metabolites	C20H24N6O5	2.7331	-	86489.1	69472.6	104833	83406.4	81732.9	107355	83566.6	100204	91008.8	62322.4	86589.4	83816.1	28279.4	35859.6	40833.2
compound-2360	T3_positive	MW0150077	Glu-Lys-Leu-Glu-Ala	Amino acid and Its metabolites	C25H44N6O10	4.599	-	147335	168429	150383	63360	94522.6	71969.5	61313.9	49391.9	62197.8	97707.1	27644.9	77163.2	201820	174518	221818
compound-2361	T3_negative	MW0151691	Ile-Tyr	Amino acid and Its metabolites	C15H22N2O4	3.0227	-	584244	568798	533403	118160	114687	120579	68482.1	81440.6	62872.2	144573	151059	148164	612948	607607	613840
compound-2363	T3_positive	MW0107060	Gly-Glu-Lys	Amino acid and Its metabolites	C13H24N4O6	4.735	-	353305	397202	363266	215201	244040	198489	287978	286396	376206	244876	294408	260016	353822	313663	357763
compound-2364	T3_positive	MW0151025	His-Met-Gln	Amino acid and Its metabolites	C16H26N6O5S1	1.8735	-	17726.3	19795.1	19592.7	34944.3	23769.2	35008.3	42173.6	24116.8	19538.1	24310	58172.6	39309.2	12890.5	14969	15692.2
compound-2366	T3_positive	MW0157691	Thr-Ile-Ser	Amino acid and Its metabolites	C13H25N3O6	1.5073	-	2771.92	2052.43	3112.26	11039.9	9746.7	7246.97	9624.83	11532.3	8629.67	9385.14	4827.9	6452.03	2043.6	2692.34	2202.08
compound-2367	T3_positive	MW0149739	Gln-Leu-Glu-Lys	Amino acid and Its metabolites	C22H40N6O8	5.4768	-	1.00299e+06	966799	1.44882e+06	1.14392e+06	918554	1.01932e+06	533656	561694	626109	626502	705615	645149	339480	399747	314725
compound-2369	T3_positive	MW0158364	Tyr-Ala-Thr-Asp	Amino acid and Its metabolites	C20H28N4O9	1.3586	-	75304.1	101245	75703.6	96279.1	109408	115092	86756.1	80196.3	84501.6	76676	93241.2	81255.7	92366.7	80159.5	100358
compound-2371	T3_positive	MW0153581	Met-Ile-His	Amino acid and Its metabolites	C17H29N5O4S1	2.8042	-	285192	165571	409270	396594	327313	328013	220249	221929	227132	243454	252442	193122	116038	118700	123952
compound-2374	T3_positive	MW0145264	Arg-Arg-Phe	Amino acid and Its metabolites	C21H35N9O4	6.6706	-	1.54575e+06	1.40607e+06	1.70035e+06	1.24103e+06	1.35385e+06	1.31616e+06	1.0324e+06	1.09763e+06	1.00081e+06	1.77827e+06	1.83294e+06	1.73634e+06	1.07426e+06	1.08528e+06	1.05728e+06
compound-2383	T3_negative	MW0151103	His-Thr-Ser-Asp	Amino acid and Its metabolites	C17H26N6O9	2.6712	-	133871	136279	130845	23009.3	17387.4	18920.6	2664.34	5101.54	16250.6	23344.1	18789.4	22603.4	147508	138008	149847
compound-2384	T3_positive	MW0151111	His-Trp-Glu	Amino acid and Its metabolites	C22H26N6O6	2.0896	-	1704.85	956.35	6886.5	28738.7	43958.3	43074.7	20564.2	21056.7	30037.4	97797.4	83236.6	85656.3	2891.81	2503.81	4846.38
compound-2385	T3_positive	MW0151053	His-Phe-Tyr	Amino acid and Its metabolites	C24H27N5O5	1.4454	-	64093.4	61306	79666.5	57104.7	45348.3	48270.8	50622.6	43869.8	44016.4	45409.6	45390.9	49290.7	88396.3	91001.8	92836.1
compound-2387	T3_positive	MW0106333	Cys-Tyr	Amino acid and Its metabolites	C12H16N2O4S	3.1028	1089-23-2	1256.94	5099.96	4953.25	50084.1	81578.8	43953	3343.27	17788.5	22952.5	64065.5	56086.4	33949.2	1592.28	2268.51	540.42
compound-2388	T3_positive	MW0151559	Ile-Pro-His	Amino acid and Its metabolites	C17H27N5O4	2.325	-	40451.8	62869.4	34252.2	1331.76	2366.28	9453.01	5535.37	3265.75	2982.65	20054.2	34457.4	26880.8	24291.7	42988.7	46649.3
compound-2389	T3_positive	MW0144759	Ala-Trp-Asp	Amino acid and Its metabolites	C18H22N4O6	5.0058	-	43110.8	41075.9	43282.7	10597.7	11133.7	11838.3	2777.25	5056.3	2451.92	13147.3	12585.3	10312.5	51346.1	51835.1	49006.5
compound-2392	T3_positive	MW0158617	Tyr-Thr-Arg-Arg	Amino acid and Its metabolites	C25H42N10O7	5.8905	-	21388.9	16721	31462.1	86296.9	77602.6	48878.2	51147.2	67611.1	80765.4	74872.4	70474.5	79282.7	20731.5	34304	23129.8
compound-2393	T3_positive	MW0152487	Leu-Ser-Glu-Lys-Tyr	Amino acid and Its metabolites	C29H46N6O10	3.0853	-	738.87	536.86	1048.82	3636.47	1676.7	1089.13	2517.03	651.35	1768.69	6425.62	5939.38	8195.78	465.91	2011.94	820.95
compound-2396	T3_positive	MW0144696	Ala-Phe-Phe	Amino acid and Its metabolites	C21H25N3O4	2.5738	-	1081.14	35407.7	2973.33	65238.6	75939	76185.4	150748	130564	137971	358957	346584	325641	24093.8	19200.3	853.88
compound-2397	T3_positive	MW0150917	His-Glu-Glu-Arg-Gln	Amino acid and Its metabolites	C27H43N11O11	6.1044	-	10019.9	3033.83	2733.46	2032.47	6014.34	1140.28	875.22	8521.77	8114.64	3039.87	4164.48	1646.71	1339.63	2183.18	2563.87
compound-2398	T3_positive	MW0150907	His-Gln-Tyr	Amino acid and Its metabolites	C20H26N6O6	2.1079	-	175590	172816	184291	170249	146752	154097	182555	177480	189307	157351	146256	146230	134247	139955	127727
compound-2399	T3_positive	MW0158644	Tyr-Trp-Val	Amino acid and Its metabolites	C25H30N4O5	3.7862	-	128086	136069	130116	53268.3	49921.9	50372.5	50633.4	46427.8	41385.5	28237.4	30937.7	31689.2	140467	131402	133100
compound-2401	T3_positive	MW0151023	His-Met-Asn	Amino acid and Its metabolites	C15H24N6O5S1	3.5219	-	42444.8	27262	16611.2	26054.5	17892.2	15598.9	16634.1	15679.9	26341.9	19941.8	36021.4	11458	53281.4	49484.1	19038.3
compound-2402	T3_positive	MW0111077	Histidinol	Amino acid and Its metabolites	C6H11N3O	7.1802	-	51022.9	34802	29191.3	28860.3	22996	13007.5	53348.5	57746.1	23065.9	46837.8	63817.1	58832.7	110688	49937.1	126144
compound-2404	T3_negative	MW0106792	gamma-L-Glutamyl-L-methionine sulfoxide	Amino acid and Its metabolites	C10H18N2O6S	1.1051	39015-69-5	36757.1	19286.4	32802.6	1469.4	1895.66	1376.44	1912.98	4752.93	4079.53	2260.78	817.75	2534.29	20672.6	18871.8	17958.4
compound-2405	T3_positive	MW0158372	Tyr-Arg-Gln-Arg	Amino acid and Its metabolites	C26H43N11O7	6.5474	-	166749	202768	254498	148791	139095	129516	74332.8	73273.7	79666.8	91703.8	96330.5	89224.2	163053	149259	151902
compound-2407	T3_positive	MW0145479	Arg-Pro-Gly	Amino acid and Its metabolites	C13H24N6O4	1.7745	-	139489	146093	163003	178419	175035	135660	159877	150525	148909	219228	239085	231672	146720	150536	144196
compound-2411	T3_positive	MW0145720	Asn-Gln-Gln	Amino acid and Its metabolites	C14H24N6O7	3.2077	-	545251	582017	556980	989875	469908	997239	913178	862512	887726	854859	894752	931180	589109	316679	522760
compound-2412	T3_positive	MW0153622	Met-Met-Phe	Amino acid and Its metabolites	C19H29N3O4S2	2.6447	-	146096	167931	192120	231534	236279	221074	230829	244872	238421	230347	202638	191697	137962	140554	138261
compound-2414	T3_positive	MW0155277	Phe-Lys-Phe	Amino acid and Its metabolites	C24H32N4O4	5.3685	-	1536.42	740.44	1467.13	2652.51	2105.24	1417.96	2322.19	2906.5	1787.44	7572.63	1414.12	598.62	1839.71	1077.69	1741.38
compound-2417	T3_positive	MW0156907	Ser-Ser-Glu	Amino acid and Its metabolites	C11H19N3O8	3.8574	-	5040.77	8909.04	12180.3	75172.3	72842.1	62149	81653	67389.9	66033.2	63158.8	80278.1	89847.7	8920.17	7064.74	5991.21
compound-2418	T3_positive	MW0145904	Asn-Thr-His	Amino acid and Its metabolites	C14H22N6O6	3.4519	-	55508	52457.8	60363.7	4449.69	10982.8	5168.15	926.43	3090.44	1817.98	2124.29	3064.4	1607.43	73399.2	68985.8	73762.9
compound-2424	T3_positive	MW0153483	Met-Ala-Gln	Amino acid and Its metabolites	C13H24N4O5S1	1.6938	-	39216.7	38512	43022.5	39785.3	23091.5	46229.1	47618.3	41133.4	43817.1	22705	48207	45453.6	50424.2	42910.8	37235.4
compound-2426	T3_positive	MW0144387	Adouetine Z	Amino acid and Its metabolites	C42H45N5O5	6.3918	-	3.06339e+06	3.91232e+06	3.01469e+06	7.84543e+06	6.92992e+06	6.7489e+06	6.80266e+06	6.80629e+06	8.1743e+06	5.12132e+06	5.27801e+06	5.1488e+06	5.95688e+06	5.78302e+06	5.72674e+06
compound-2427	T3_positive	MW0107916	L-N5-(1-Imino-3-pentenyl) ornithine	Amino acid and Its metabolites	C10H19N3O2	5.5488	-	12158.3	16490.7	18192.2	17309	21494.3	13921.9	9909.15	9802.82	14356.6	10486.2	14925.6	27385.7	18507.2	15791	18419.7
compound-2428	T3_positive	MW0157840	Thr-Tyr-His	Amino acid and Its metabolites	C19H25N5O6	1.8195	-	15513.5	15950.3	18774.8	21748	20827.2	22946.6	19342.8	17832.2	22170.4	25623.3	29274.8	29249.2	18173	16927.8	19208.2
compound-2429	T3_positive	MW0106514	DL-Leucine	Amino acid and Its metabolites	C6H13NO2	1.8735	328-39-2 | 25322-63-8 | 25988-64-1 | 7005-03-0	63560.2	68929.2	69274.2	35640.4	38584.3	43438	28769.8	38815.5	34991.9	59790.1	58278.3	57013.4	64269.8	68608.8	62672.3
compound-2433	T3_positive	MW0155828	Pro-Gln-Asp	Amino acid and Its metabolites	C14H22N4O7	7.1373	-	1096.66	169.73	177.02	14855.7	18030.9	14085.5	2259.04	2190.86	2319.28	392.98	395.18	597.31	295.27	429.52	452.73
compound-2434	T3_positive	MW0108671	Nafcillin	Amino acid and Its metabolites	C21H22N2O5S	2.3426	985-16-0	55663	57241.3	68463.9	78524.4	113654	75823.2	85967.2	70290.2	84418.3	22578	31681.7	22754.7	39302.5	54801.2	49741.9
compound-2435	T3_positive	MW0152996	Lys-His-Ser	Amino acid and Its metabolites	C15H26N6O5	3.1732	-	44391.3	37242.9	47464.7	6129.25	7702.24	4955.88	1825.44	1065.59	2270.76	4554.36	4954.51	6823.54	38802.5	44524.3	47127.7
compound-2436	T3_positive	MW0151061	His-Pro-Gly	Amino acid and Its metabolites	C13H19N5O4	0.8099	-	101616	119344	109593	70497.9	78100.6	66960.3	53437	51526.6	48940.8	75100.7	82796.2	79075	88890.2	79126.8	101120
compound-2437	T3_positive	MW0156908	Ser-Ser-Gly	Amino acid and Its metabolites	C8H15N3O6	3.0506	-	72100.7	272318	47533.6	79814.8	76602.4	77224.8	362405	66015.1	393429	36101.8	42872.7	30193.6	45332.8	115111	76269.7
compound-2440	T3_positive	MW0150340	Gly-Gln-Glu	Amino acid and Its metabolites	C12H20N4O7	3.7872	-	40782.3	40649.2	38701.2	44103.2	41547.1	38926	44779.6	38633.7	39876.3	25955.7	27905.6	27389.5	36247.3	38080.1	41957.3
compound-2441	T3_positive	MW0157817	Thr-Thr-Ile	Amino acid and Its metabolites	C14H27N3O6	2.2167	-	3412.02	3385.48	4419.43	9530.48	6599.04	4751.67	16803.6	14932.5	16533.5	6260.89	3601.92	9422.1	4182.92	3089.4	2117.12
compound-2442	T3_positive	MW0107793	Leu-Gln	Amino acid and Its metabolites	C11H21N3O4	1.8646	38062-69-0	8290.06	6522.97	10422.4	28868.8	22607.4	29812	20775.7	31769.9	31816.2	28637.1	70071.8	50311.7	7776.4	9876.01	6605.5
compound-2443	T3_positive	MW0151128	His-Tyr-Glu-Asp	Amino acid and Its metabolites	C24H30N6O10	3.3294	-	763662	799204	761238	192099	198695	236593	164560	182854	194065	242372	253336	298641	960884	917278	1.00038e+06
compound-2447	T3_positive	MW0158300	Trp-HoPhe-OH	Amino acid and Its metabolites	C27H25N3O6	2.2438	-	12776.2	24613.8	9482.6	76975.4	67783.1	44582.6	43118.8	34657.5	7918.51	69749.3	56341.9	59780.8	8626.38	4885.69	6749.14
compound-2449	T3_positive	MW0150283	Gly-Ala-Asn-Phe-Glu	Amino acid and Its metabolites	C23H32N6O9	2.7331	-	8000.69	1143.75	17883.6	73821.4	86320.4	80661.1	103889	103449	94125.9	158629	169942	164660	2121.46	2645.79	596.58
compound-2452	T3_negative	MW0158306	Trp-Met	Amino acid and Its metabolites	C16H21N3O3S	2.9171	21438-63-1	2398.61	6005.76	6642.01	157714	158317	154330	168617	170354	188673	351587	346715	352367	10518.7	8455.2	13541.6
compound-2456	T3_positive	MW0158647	Tyr-Tyr-Asp	Amino acid and Its metabolites	C22H25N3O8	3.599	-	50510.8	35172.4	26908.6	125481	122282	270826	328226	332540	158958	222963	102218	228404	13397.5	45418.8	16877.7
compound-2457	T3_positive	MW0151131	His-Tyr-Ile-Asp	Amino acid and Its metabolites	C25H34N6O8	5.3867	-	1261.19	1305.6	714.93	91553.9	103352	87464.3	88938.7	90531.5	90664.3	168914	194483	156723	20070.1	15710	12505.6
compound-2459	T3_positive	MW0150415	Gly-Lys-Cys	Amino acid and Its metabolites	C11H22N4O4S1	1.3246	-	94577.8	106073	103435	151870	156345	162827	117690	113618	123919	70754.9	72814.6	68630.8	77448.2	64838.2	74826.7
compound-2460	T3_positive	MW0105652	Arg-Gln-Arg	Amino acid and Its metabolites	C17H34N10O5	5.8645	-	74309.2	76654.6	71488.1	70909.8	86975.1	76217.1	48089.7	32424.5	45708.2	33257.5	34177.3	21406	57807	57098.3	67807.6
compound-2462	T3_positive	MW0151476	Ile-Ile-Phe	Amino acid and Its metabolites	C21H33N3O4	2.1262	-	7065.29	7251.16	7981.31	4298.49	3735.12	4443.62	1030.89	2692.37	2324.79	8794.87	16875.7	3693.6	9147.62	2729.08	2248.69
compound-2463	T3_positive	MW0148050	Cys-Phe-Asn	Amino acid and Its metabolites	C16H22N4O5S1	1.7835	-	63772	66697.8	71048.5	128340	107746	124863	92085.1	83284.7	99237.7	122550	133191	120188	81690.1	76072.9	74797.9
compound-2464	T3_positive	MW0152490	Leu-Ser-His-Asp	Amino acid and Its metabolites	C19H30N6O8	4.6804	-	1.18783e+06	1.16957e+06	1.18682e+06	492922	477539	531132	394826	370030	351748	410220	422553	443552	1392341	1.38685e+06	1.42817e+06
compound-2465	T3_negative	MW0150301	Gly-Arg-Leu	Amino acid and Its metabolites	C14H28N6O4	5.1423	-	1377.54	3724.11	790.98	6015.99	18727.9	28959.2	30345	16637.6	19973.4	62592.2	66496.3	61267.5	3466.95	2680.14	7153.97
compound-2466	T3_positive	MW0155829	Pro-Gln-Cys	Amino acid and Its metabolites	C13H22N4O5S1	2.1079	-	38332.1	43473.7	76870.5	52387	24752.8	53692.6	74470	38541.6	62432.6	27074.2	30583	29132.4	36129.9	28649.8	29752.8
compound-2468	T3_positive	MW0158314	Trp-TyrMe-OH	Amino acid and Its metabolites	C27H25N3O7	2.1807	-	10571	12625.3	3551.45	432712	346079	344709	338102	333574	359888	383797	400574	389147	11395.6	7460.58	14449.4
compound-2471	T3_positive	MW0152278	Leu-Cys-Ile	Amino acid and Its metabolites	C15H29N3O4S1	1.5692	-	10579.3	7308.07	16957.4	7710.24	4900.2	4345.15	7360.92	6562.58	7174.34	2992.95	8441.53	3396.63	12677.3	14368.3	15072.2
compound-2472	T3_positive	MW0148074	Cys-Trp-Ala	Amino acid and Its metabolites	C17H22N4O4S1	3.0853	-	11635.2	6042.87	14796.6	11060.6	19614.1	18250.8	22844.4	22820	11488.2	22156.7	5463.77	25643.6	6249.4	7627.63	10278.1
compound-2473	T3_positive	MW0145910	Asn-Thr-Phe-Lys	Amino acid and Its metabolites	C23H36N6O7	6.0689	-	7604.96	33002.6	37386.1	522972	518446	458730	628418	675495	594987	591183	805130	613768	117015	99657.6	106888
compound-2474	T3_positive	MW0123476	7-Epi-cylindrospermopsin	Amino acid and Its metabolites	C15H21N5O7S	2.2167	-	122139	128418	127295	90415.2	88957.8	91932.4	115437	107408	101757	73535	79264.8	73368.8	112958	124410	185223
compound-2475	T3_positive	MW0150514	Gly-Tyr-Cys	Amino acid and Its metabolites	C14H19N3O5S1	4.1237	-	138047	144531	139056	87670.1	49070.4	84566.3	81576.8	90814.9	59647.1	234597	63018.9	236383	137835	127245	152924
compound-2477	T3_positive	MW0106536	3-Amino-4-phenylbutanoic acid	Amino acid and Its metabolites	C10H13NO2	1.4808	15099-85-1	7926.23	784.64	9206.46	42492.8	43639.6	40648	23506.2	23433	29925.2	51513.6	51397.3	55829.6	11522.3	7985.65	7837.4
compound-2478	T3_positive	MW0150312	Gly-Asn-Gly-Thr-Ile	Amino acid and Its metabolites	C18H32N6O8	4.5536	-	37785.1	34691.8	35461.6	6916.38	7606.51	14355.6	9328.71	8364.69	10348.2	4178.78	6936.36	8265.59	41273.3	38383.5	38308.9
compound-2479	T3_positive	MW0150330	Gly-Asp-Ser	Amino acid and Its metabolites	C9H15N3O7	3.2422	-	1789.5	541.16	1017.6	13829.4	9240.83	6666.87	38684.3	11417.6	28364.2	23582.8	28855.2	32404.2	807.85	1456.75	714.36
compound-2480	T3_positive	MW0158536	Tyr-Lys-Asp-Arg	Amino acid and Its metabolites	C25H40N8O8	7.8402	-	1884.81	3382.08	3452.92	5548.65	6645.03	5932.54	7003.82	8340.62	7311.71	8219.79	9431.42	7496.93	3012.6	3466.56	2470.5
compound-2481	T3_positive	MW0156985	Ser-Val-Thr	Amino acid and Its metabolites	C12H23N3O6	7.5948	-	16370	9748.69	7514.98	6689.56	5781.36	8068.53	8105.38	7848.68	8705.38	8422.23	5878.63	6825.06	10214.4	9997.12	8608.57
compound-2482	T3_positive	MW0153521	Met-Asp-Ser	Amino acid and Its metabolites	C12H21N3O7S1	2.5915	-	14180.6	23998.8	29219.6	168292	195137	192505	110937	120213	113178	21557.6	31446.1	23214.8	12807.3	13825.9	9195.85
compound-2483	T3_negative	MW0157561	Thr-Arg-Tyr-Asp	Amino acid and Its metabolites	C23H35N7O9	4.5592	-	18114.4	23746.2	16655.3	155616	223111	242309	433295	377254	757457	281847	358815	287872	22151.9	9625.77	10132.7
compound-2486	T3_positive	MW0157598	Thr-Cys-Asp	Amino acid and Its metabolites	C11H19N3O7S1	1.7654	-	337496	329287	338794	460350	413696	411316	360130	385475	342182	281464	293709	290395	312401	312647	316539
compound-2488	T3_positive	MW0153498	Met-Arg-Ser	Amino acid and Its metabolites	C14H28N6O5S1	3.8749	-	87164.9	93692	96608.2	27808.2	25331.6	49795.4	9229.89	14730.9	11433.1	10099.9	35428.9	42740.1	103305	93946.4	100067
compound-2491	T3_positive	MW0158347	Tyr-Ala-Arg-Asp-Glu	Amino acid and Its metabolites	C27H40N8O11	7.6647	-	25895.2	35235.5	43356.4	110436	122943	144210	148514	166872	154697	192410	190517	178291	51744.8	40302.3	33200.1
compound-2496	T3_positive	MW0106306	Cys-Ser	Amino acid and Its metabolites	C6H12N2O4S	1.9985	-	172455	322905	152974	214015	202250	198289	246895	189739	265744	254007	336222	238601	203469	216201	119411
compound-2498	T3_positive	MW0150462	Gly-Pro-Asp	Amino acid and Its metabolites	C11H17N3O6	5.0058	-	6475.33	6510.03	8149.72	10351.6	19158	16091.3	17119.3	19606.4	19176.8	21055.8	15165.2	5795.5	7266.69	10476.9	4780.93
compound-2499	T3_positive	MW0158288	Trp-Val-Met	Amino acid and Its metabolites	C21H30N4O4S1	4.2832	-	41365.3	20639.7	30983.2	89179.8	80983.1	74004.7	80964.4	51054.4	67095.3	60831.6	81367.6	49199.1	14067	23743.8	24895.3
compound-2503	T3_positive	MW0145917	Asn-Trp-His	Amino acid and Its metabolites	C21H25N7O5	1.4808	-	36225.3	27938.9	39281.6	15039.4	12746.4	9327.91	10941.2	11130.7	9839.2	11976.9	9046.63	11534.8	35591.8	37396.4	40136
compound-2507	T3_positive	MW0144532	Ala-Gln-Asn	Amino acid and Its metabolites	C12H21N5O6	3.7862	-	280915	304873	299319	294333	272323	272667	292077	277967	270446	194131	202061	197686	467331	287496	285400
compound-2509	T3_positive	MW0158653	Tyr-Tyr-Ser	Amino acid and Its metabolites	C21H25N3O7	2.84	-	29843.2	1239.66	40607.9	161479	142650	142505	137232	148380	126783	332252	353876	451365	1308.93	2652.55	2638.5
compound-2515	T3_positive	MW0159241	Val-Val-Ile	Amino acid and Its metabolites	C16H31N3O4	3.4869	-	4054.67	2711.84	11260.1	17540.3	9607.93	13217.9	12180.4	10878	13831.5	9847.43	10628.3	6843.73	597.7	533.38	678.24
compound-2517	T3_positive	MW0157669	Thr-His-Thr	Amino acid and Its metabolites	C14H23N5O6	1.5959	-	6391.97	3270.69	8658.93	2792.69	3708.76	6307.39	8221.57	6961.27	6568.76	5942.66	5283.85	9569.56	8413.45	7143.33	7905.88
compound-2521	T3_positive	MW0158655	Tyr-Tyr-Thr-Glu-Phe	Amino acid and Its metabolites	C36H43N5O11	4.8237	-	104792	176469	278136	58261.5	53213.7	51413.2	36964.7	14472.6	23962.1	45660.1	37006.5	41344.8	191127	324991	186957
compound-2523	T3_positive	MW0155775	Pro-Arg-Asn	Amino acid and Its metabolites	C15H27N7O5	3.653	-	4996.74	6224.71	6961.65	54881.5	54773	47744.3	47624.8	60703.4	114503	50837.2	56804	48220.9	3441.31	899.37	1186.83
compound-2526	T3_positive	MW0153493	Met-Arg-Asp	Amino acid and Its metabolites	C15H28N6O6S1	1.3074	-	16409.5	17682.4	17837.9	22150.2	24191.9	30172.2	27293	18736.5	28432.5	18840.9	17200.4	15822.3	18990	23067.2	16120.1
compound-2528	T3_positive	MW0107794	Leu-Gly	Amino acid and Its metabolites	C8H16N2O3	1.5514	686-50-0	42295.1	38142.4	48875.4	11783.4	21085.1	15904.9	15715.8	25862.3	9120.27	21691.4	36011.3	28074.8	45130.8	47703.2	48114
compound-2530	T3_positive	MW0108646	N-Acetylproline	Amino acid and Its metabolites	C7H11NO3	0.8384	68-95-1	1.06919e+06	1.15786e+06	1.20227e+06	98484.9	92063.2	100486	52627.6	59496.7	58235.8	80216.5	87571.4	81236.5	1.15567e+06	989293	1.11316e+06
compound-2531	T3_positive	MEDP1673	Ile-ile-thr	Amino acid and Its metabolites	C16H31N3O5	2.7154	-	16813.2	19157.6	30360.8	80789.8	86075.2	125297	47525.7	50959.4	46063.2	89000.1	80012.8	79721.4	22887.1	51731.7	36985.7
compound-2534	T3_positive	MW0148016	Cys-His-Phe	Amino acid and Its metabolites	C18H23N5O4S1	2.2167	-	109824	146122	112822	113741	125758	127408	108872	119681	122191	56442.7	59106.7	59814.4	94969	95469.1	93755.8
compound-2535	T3_positive	MW0155792	Pro-Asn-Asp	Amino acid and Its metabolites	C13H20N4O7	2.325	-	115353	112548	115797	2065.51	5078.72	18215.8	8065.7	8209.19	98465.2	1766.6	1926.87	99160.3	106776	106860	108191
compound-2536	T3_positive	MW0145964	Asn-Abu-OH	Amino acid and Its metabolites	C13H15N3O7	2.3426	-	15335.8	20219.2	695.6	97709.1	102060	101698	118290	121850	117239	223771	240508	203298	9157.42	744.41	11416.6
compound-2540	T3_positive	MW0146263	Asp-Ser-Ser	Amino acid and Its metabolites	C10H17N3O8	3.1205	-	77635.6	35375.9	74018.6	105475	113761	134259	132337	142281	146207	125280	138525	144972	64684.1	62310.2	77014.7
compound-2542	T3_positive	MW0151134	His-Tyr-Phe	Amino acid and Its metabolites	C24H27N5O5	3.6618	-	50508.1	24708	58472.6	163862	175338	161815	102602	96548.8	142498	136914	129651	99755.2	1925.06	1672.95	5114.58
compound-2544	T3_positive	MW0150516	Gly-Tyr-His	Amino acid and Its metabolites	C17H21N5O5	2.3426	-	15333.9	11134.5	17720.9	4401.55	6431.96	1487.42	3922.96	11219.2	5462.94	2440.2	3048.48	3564.47	2825.36	16841.8	10798.8
compound-2548	T3_positive	MW0157002	Ser-Gly-Ser	Amino acid and Its metabolites	C8H15N3O6	3.4183	-	164819	102460	458886	123788	114420	125802	130637	134433	105067	131249	131250	118952	118825	154922	182368
compound-2549	T3_positive	MW0151000	His-Leu-Thr-Lys	Amino acid and Its metabolites	C22H39N7O6	6.7556	-	3124.99	3434.69	5111.22	16845.3	13722.9	14745.9	3533.67	7349.13	726.81	4794.57	7699.8	11052.7	8074.51	9157.05	4141.49
compound-2550	T3_positive	MW0109073	isovaleryl-Val-Val-Sta(3xi,4xi)-Ala-Sta(3xi,4xi)-OH	Amino acid and Its metabolites	C34H63N5O9	6.3918	-	965.64	961.87	729.12	741.54	1288.76	5874.79	1461.42	4014.96	6708.64	1857.97	2795.72	1873.83	1457.05	409.26	1137.71
compound-2551	T3_positive	MW0158360	Tyr-Ala-Phe	Amino acid and Its metabolites	C21H25N3O5	1.4098	-	44291.9	75628.1	57797.7	46595.1	33084.9	45299.3	52779	42597.2	45704.5	14193.7	22386.3	15746.7	60401.2	51078	52218.7
compound-2554	T3_positive	MW0153699	Met-Tyr-Gln	Amino acid and Its metabolites	C19H28N4O6S1	4.4627	-	113599	103250	98141.2	45049.8	40840.7	19097.5	19379.6	16693.8	23971.5	40087	41625.2	37068.4	102368	86165.4	87116.1
compound-2556	T3_positive	MW0158380	Tyr-Arg-Leu-Ile-Val	Amino acid and Its metabolites	C32H54N8O7	7.7892	-	732.37	2304.06	3059.76	3665.57	9070.85	19383.7	17267.2	20633.6	13504	13367.5	11554.7	9143.35	3171.03	3978.89	2312.62
compound-2561	T3_positive	MW0155802	Pro-Asn-Thr	Amino acid and Its metabolites	C13H22N4O6	3.5392	-	79655.4	88757.8	76427.6	27188.7	28955.3	39224.7	47107.2	47840.7	44291.2	30980	31077.9	19003.2	84044	85298.7	73089.5
compound-2568	T3_positive	MW0158424	Tyr-Cys-Leu	Amino acid and Its metabolites	C18H27N3O5S1	2.5202	-	33313.3	35241.3	75349.5	47251.2	50875.2	52045.6	59983.8	47858.8	61853.9	28348.3	36858.3	16715.7	28364.4	28757	33650.3
compound-2569	T3_positive	MW0152501	Leu-Ser-Ser-Asp-Ile	Amino acid and Its metabolites	C22H39N5O10	4.5536	-	17387.2	25187.8	18747.7	766.48	1113.52	959.73	764.08	157.55	581.7	172.57	1050.35	1338.62	29500.4	18867.3	25966.6
compound-2570	T3_positive	MW0155766	Pro-Ala-Ile	Amino acid and Its metabolites	C14H25N3O4	1.5781	-	13896.5	11216	19746.4	15650.7	18944	19631.6	11509.7	16032.2	11137.1	18622	10658	9663.53	13665.8	9232.17	9587.34
compound-2573	T3_positive	MW0150365	Gly-Gly-Asn-Glu-Glu	Amino acid and Its metabolites	C18H28N6O11	3.2509	-	36780.7	56498.7	35000.7	1295.12	5198.98	6600.56	4022.56	4891.97	3128.03	1415.03	4403.61	6165.85	60033.8	40255.3	66004.8
compound-2574	T3_negative	MW0107795	Leu-His	Amino acid and Its metabolites	C12H20N4O3	1.5398	38062-72-5	20902	95544.3	35749.8	4641.34	4586.56	4276.4	2253.35	3304.57	2549.17	2085.44	804.04	3587.85	118346	59154	43766.7
compound-2576	T3_positive	MW0149945	Glu-Asp-Gln-Asp	Amino acid and Its metabolites	C18H27N5O12	3.0853	-	4131.98	5409.57	1943.6	28570.8	28520.5	21868.8	23845.3	27466.6	34641.4	831.93	36734.7	34239.6	14129.6	11202.6	11703.8
compound-2577	T3_positive	MW0110238	L-Tyrosyl-L-Asparagine	Amino acid and Its metabolites	C13H17N3O5	0.7869	-	711422	787873	716187	477133	422263	421276	350945	322101	335351	406735	444108	451757	906633	961487	901352
compound-2579	T3_positive	MW0155853	Pro-Glu-Gly	Amino acid and Its metabolites	C12H19N3O6	1.3074	-	381140	421406	365283	146774	177760	176090	97210	121951	117194	422724	409079	416197	424474	462687	457221
compound-2580	T3_positive	MW0156939	Ser-Trp-Asp	Amino acid and Its metabolites	C18H22N4O7	3.6441	-	10708.3	6918.03	9894.97	960928	897390	876849	568963	529954	543171	896407	867033	1.6815e+06	2217.62	6007.18	10166.3
compound-2584	T3_positive	MW0148087	Cys-Val-Ala	Amino acid and Its metabolites	C11H21N3O4S1	1.9365	-	363039	115385	309730	272795	142624	248529	120370	233071	219547	190299	195492	118633	137688	141401	186836
compound-2586	T3_positive	MW0155817	Pro-Asp-Thr-Gly-Ile	Amino acid and Its metabolites	C21H35N5O9	5.2061	-	12904.3	7116.49	12491.7	159443	86363.2	158440	93523.9	105839	101441	107666	103973	121807	4792.4	10348.1	4660.83
compound-2587	T3_positive	MW0158384	Tyr-Arg-Thr	Amino acid and Its metabolites	C19H30N6O6	3.0332	-	43822.5	39701.6	27045.1	72351.2	60800.7	62117.8	80083	95637.8	84807	109253	127417	111811	20158.4	38948.9	24505.5
compound-2589	T3_positive	MW0150910	His-Gln-Val-Lys	Amino acid and Its metabolites	C22H38N8O6	5.2422	-	237636	270448	358218	120654	198082	231569	119746	119354	60179.5	175301	155889	157925	98256.6	89922.1	90060.1
compound-2594	T3_positive	MW0151024	His-Met-Asp	Amino acid and Its metabolites	C15H23N5O6S1	3.1205	-	834544	736120	815907	1.04765e+06	955609	984522	704355	840048	800179	467367	495116	366367	458210	617285	599074
compound-2595	T3_positive	MW0150115	Glu-Phe-Tyr-Leu-Gly	Amino acid and Its metabolites	C31H41N5O9	6.5301	-	405147	377708	462025	689212	689225	683805	705022	713549	715491	725968	772097	778276	378284	390629	466244
compound-2598	T3_positive	MW0150961	His-His-Ser-Lys-His	Amino acid and Its metabolites	C27H40N12O7	4.7344	-	15128	15596	26504.3	33112.5	27444.7	32522.3	30681.7	26379.1	7047.49	12224.7	18504.2	27679.9	14783	12214.7	15429.2
compound-2601	T3_positive	MW0158665	Tyr-Val-Glu-Asp	Amino acid and Its metabolites	C23H32N4O10	3.9802	-	2973.42	1313.69	2105.97	28813.4	39392.2	32827.9	34614.2	37686.5	33339.4	14383.3	19790.7	18483	754.06	2604.49	3572.68
compound-2603	T3_positive	MW0152924	Lys-Cys-Gly	Amino acid and Its metabolites	C11H22N4O4S1	0.8384	-	108559	124719	114248	192760	169088	164671	141370	151235	136016	106136	115864	121384	90725.9	95043.7	87389.2
compound-2606	T3_negative	MW0151140	His-Val-Arg-Asp	Amino acid and Its metabolites	C21H35N9O7	5.4407	-	10878.8	5649.72	1837.97	155522	159534	172893	100905	108794	134351	247798	251886	227318	792.89	5119.78	5828.13
compound-2607	T3_positive	MW0151113	His-Trp-His	Amino acid and Its metabolites	C23H26N8O4	4.8611	-	53569.1	48618	51644	25126.5	37035.7	28424.4	33508.6	34000.6	33758.3	20208.3	17883.7	21848	45437.2	59983.5	64269.4
compound-2608	T3_positive	MW0153509	Met-Asn-Ser	Amino acid and Its metabolites	C12H22N4O6S1	0.7698	-	18543.5	1782.39	7196.6	4749.57	17659	7103.11	8234.64	9437.44	4871.5	14721.9	29917.7	13256.2	3419.11	2895.29	1162.24
compound-2611	T3_negative	MW0158690	Tyr-HoPhe-OH	Amino acid and Its metabolites	C25H24N2O7	2.724	-	77282.1	61663.5	63811.1	4071.08	6190.12	3386.87	2523.21	5038.31	1144.57	6307.14	5390.44	6009.6	60401.9	54796.5	69549.4
compound-2613	T3_positive	MW0155368	Phe-Trp-Gly	Amino acid and Its metabolites	C22H24N4O4	1.4454	-	10828.9	10917.4	17650.7	42194.8	30521.2	32492.9	47014.2	42528.1	28307.5	9123.15	45802.3	43899.5	7958.83	10146.8	7035.86
compound-2614	T3_positive	MW0155948	Pro-Met-Ser	Amino acid and Its metabolites	C13H23N3O5S1	2.6447	-	68384.3	59689.9	69957.5	37218.9	26537.8	41185.6	32400.7	19853.9	17485.2	46909.6	27356.7	51574.7	59879.4	66358.1	68303.6
compound-2615	T3_positive	MW0149618	Gln-Ala-Tyr	Amino acid and Its metabolites	C17H24N4O6	2.5379	-	9560.23	4078.29	4871.24	1296.83	813.76	931.13	1319.55	1716.44	520.54	753.24	995.79	2480.58	5600.13	4398.21	5882.57
compound-2616	T3_positive	MW0158643	Tyr-Trp-Tyr	Amino acid and Its metabolites	C29H30N4O6	4.034	-	4813.98	4171.42	2626.57	76527.1	25956.2	51120.2	9329.34	22782.7	6165.65	6106.17	9293.01	768.55	4046.5	2107.65	3656.21
compound-2621	T3_positive	MW0109541	S-(2,2-Dichloro-1-hydroxy)ethyl glutathione	Amino acid and Its metabolites	C12H19Cl2N3O7S	1.3756	-	15107	17677	556.78	132532	143299	150488	135707	133238	180792	798455	693266	741829	2975.06	7119.96	783.78
compound-2622	T3_positive	MW0153638	Met-Phe-Trp	Amino acid and Its metabolites	C25H30N4O4S1	1.3417	-	18565.5	18728.2	20469.4	18460.9	15474.6	11111.3	35871.3	28410.6	27976.4	49331.6	62254.4	50633.2	18702.9	20557.4	17872.4
compound-2624	T3_positive	MW0150368	Gly-Gly-Lys-Pro-Asn	Amino acid and Its metabolites	C19H33N7O7	3.4344	-	5355.66	1036.59	1593.9	55035.2	40400.7	52369.2	42454.3	32689.4	34178.4	143127	155501	151490	2935.59	996.22	1002.5
compound-2625	T3_positive	MW0146207	Asp-Met-His	Amino acid and Its metabolites	C15H23N5O6S1	3.5392	-	1.0159e+07	1.57841e+07	1.74285e+07	1.08993e+07	1.19432e+07	2.06963e+07	1.17677e+07	2.20132e+07	2.30285e+07	2.06825e+07	2.02674e+07	2.02101e+07	1.13278e+07	9.01454e+06	9.81327e+06
compound-2626	T3_positive	MW0108785	NG-Amino-L-arginine	Amino acid and Its metabolites	C6H15N5O2	1.8735	-	8524.8	10330.9	11725.9	12378.2	4547.69	11005.7	11755.1	27975.8	9796.64	18028	19104.2	16873.1	9971.58	9559.3	10443.5
compound-2632	T3_positive	MW0155820	Pro-Cys-Gln	Amino acid and Its metabolites	C13H22N4O5S1	2.1443	-	67361.6	63453.5	61004	20326.4	16040.9	12556.6	4058.48	4520.22	4304.6	4373.56	10429.5	9773.22	61141.3	74350.4	75424.7
compound-2635	T3_positive	MW0148045	Cys-Met-Met	Amino acid and Its metabolites	C13H25N3O4S3	0.9018	-	23434.2	24315.1	22998.4	72968.7	77404.9	84403.1	18912.3	15494.3	19047.6	54411.5	62939.3	57482.9	8473.11	22388.5	8600.01
compound-2640	T3_positive	MW0155839	Pro-Gln-Ser	Amino acid and Its metabolites	C13H22N4O6	3.3119	-	397416	392365	412731	50723.5	76116.9	45318.5	38802.1	58739.8	39141.8	46044.2	112318	85551.9	571241	425329	442843
compound-2641	T3_positive	MW0105654	Arg-Glu	Amino acid and Its metabolites	C11H21N5O5	2.1443	15706-89-5	4615.16	13869	1578.61	39908.8	28585.8	27970.8	56404.6	51820.8	53904.7	173989	174815	180408	3513.91	6436.05	2725.94
compound-2642	T3_positive	MW0156952	Ser-Tyr-Gln	Amino acid and Its metabolites	C17H24N4O7	2.7685	-	1.73929e+06	1.64852e+06	1.85891e+06	1.99254e+06	2.37886e+06	1.94535e+06	2.39766e+06	2.17915e+06	1.98096e+06	1.84532e+06	1.38751e+06	1.32266e+06	1.19712e+06	1.24301e+06	991929
compound-2643	T3_positive	MW0146309	Asp-Tyr-Thr	Amino acid and Its metabolites	C17H23N3O8	3.7862	-	13899.6	17934.4	16040.4	21946.2	23942.4	13694	8840.98	5831.28	23029.6	6237.67	12078.5	12963.5	28444.3	3178.2	12596.3
compound-2645	T3_positive	MW0149805	Gln-Ser-Ser	Amino acid and Its metabolites	C11H20N4O7	0.8384	-	3.83868e+06	4.46843e+06	4.04944e+06	1.88522e+06	1.83674e+06	1.93943e+06	1.17763e+06	1.06692e+06	1.11538e+06	3.56155e+06	3.87907e+06	3.8051e+06	4.3003e+06	4.5636e+06	5.04395e+06
compound-2646	T3_positive	MW0107769	Leu-Val-Gly	Amino acid and Its metabolites	C13H25N3O4	4.3903	-	24008.3	24696.9	25748.1	16841.9	17962.5	14532.1	13513.8	10076.8	8146.86	8463.81	9009.25	13444.1	31434.3	25907.6	24985.5
compound-2647	T3_positive	MW0105696	Arginyl-Cysteine	Amino acid and Its metabolites	C9H19N5O3S	1.393	-	2.31973e+06	2.18184e+06	2.1801e+06	2.43897e+06	2.43987e+06	2.89905e+06	2.67879e+06	2.95172e+06	3.06464e+06	2.28057e+06	2.95415e+06	2.12787e+06	2.12964e+06	2160572	2.1253e+06
compound-2649	T3_positive	MW0152517	Leu-Thr-Pro-Asp-Ala	Amino acid and Its metabolites	C22H37N5O9	6.6178	-	2223.23	1061.46	1236.03	51445.7	72945.7	46968.6	114118	128884	106201	86964	165932	72655.9	13273.7	8623.19	12228
compound-2650	T3_positive	MW0150397	Gly-Leu-Arg-Asn-Gln	Amino acid and Its metabolites	C23H42N10O8	2.964	-	24222.5	32188.8	28556.2	151603	172744	150672	214275	194633	215231	93988	95380.5	102179	33059	40527.3	24310.3
compound-2651	T3_positive	MW0155139	Phe-Asp-Tyr	Amino acid and Its metabolites	C22H25N3O7	3.804	-	18436.1	32511.9	13917.4	19695.4	6536.63	13588.8	29006.9	10942.5	28203.1	7542.57	18818.7	13003.7	29388.4	10649.4	23597
compound-2654	T3_positive	MW0156687	Ser-Asp-Thr	Amino acid and Its metabolites	C11H19N3O8	2.9951	-	38073.2	33338.8	23234.1	45408	42819.6	37550	36348.4	31864.1	29483.8	18714.7	42466.2	54013.1	27838.1	26489.8	33247.5
compound-2662	T3_positive	MW0158385	Tyr-Arg-Tyr	Amino acid and Its metabolites	C24H32N6O6	5.2243	-	45395.8	29357.4	41683.4	575664	308202	593268	438978	681718	673708	341152	395653	445444	25055.8	21605.5	33442.2
compound-2668	T3_positive	MW0155939	Pro-Met-Asn	Amino acid and Its metabolites	C14H24N4O5S1	2.44	-	32868.4	56103.5	57539.9	74185	39822	33908.5	43600.3	82968.6	34571.3	22225.6	20522.5	19997	35527	42707.6	38656.1
compound-2670	T3_positive	MW0157748	Thr-Met-Tyr	Amino acid and Its metabolites	C18H27N3O6S1	2.4137	-	35813.1	37509.2	34992.7	50666.9	42671.4	34246.8	43657	45918.6	35824.8	64485.2	46344.5	66577.6	43426.1	48128.3	42193.3
compound-2672	T3_negative	MW0157571	Thr-Asn-Ile-Asp	Amino acid and Its metabolites	C18H31N5O9	6.2531	-	127120	115585	108964	333029	323131	319725	390582	402535	426312	328711	317261	315841	107584	103913	105423
compound-2673	T3_positive	MW0158674	Tyr-Val-Ser-Arg	Amino acid and Its metabolites	C23H37N7O7	8.7798	-	159935	146360	68647.1	72349.4	29498.5	44386.1	117784	313801	190844	217401	215194	118395	131046	258170	220661
compound-2674	T3_positive	MW0110050	Trp-Ala-Asp	Amino acid and Its metabolites	C18H22N4O6	2.6805	-	121778	128064	154918	212785	196238	197524	194601	218855	218300	159089	161166	168522	106054	109481	111905
compound-2676	T3_positive	MW0155799	Pro-Asn-Met	Amino acid and Its metabolites	C14H24N4O5S1	4.4083	-	403820	409484	496464	561614	455223	481421	489544	493277	583464	535298	398447	426041	572107	575837	413368
compound-2680	T3_positive	MW0108651	N-acetylornithine	Amino acid and Its metabolites	C7H14N2O3	2.6628	-	394047	183401	206310	35939.5	21799.3	26786.6	24534.8	54982	35835.4	23911.9	36694	19724.1	181407	165661	190606
compound-2681	T3_positive	MW0155302	Phe-Phe-His	Amino acid and Its metabolites	C24H27N5O4	4.8243	-	48098.9	62555.8	61978.5	100507	83953.4	86214.4	44252	55277.3	46395.1	41600.4	51144.2	55291.3	18374.3	13437.7	14550.7
compound-2682	T3_positive	MW0158276	Trp-Tyr-Met	Amino acid and Its metabolites	C25H30N4O5S1	2.9289	-	7839.05	24185.4	23697.7	8386.28	19048.8	16387.1	26890.6	22291.8	35353.2	16621.6	13325.8	8822.9	9269.91	23317.6	4184.92
compound-2686	T3_positive	MW0149653	Gln-Asp-Val	Amino acid and Its metabolites	C14H24N4O7	4.4083	-	118348	122332	95371.5	102491	100199	196633	218061	100409	140349	105420	96316.7	102165	125552	97864.5	111091
compound-2687	T3_positive	MW0150135	Glu-Ser-Asn	Amino acid and Its metabolites	C12H20N4O8	3.5392	-	225832	217934	243438	91449.9	135801	109217	137515	115643	135287	168317	171877	165011	211015	193202	221733
compound-2688	T3_positive	MW0150410	Gly-Leu-Trp	Amino acid and Its metabolites	C19H26N4O4	3.2422	-	2977.1	14983.5	7353.16	54429.2	90718.7	67336.4	74365.7	60814.4	75660.9	173252	163485	186815	1852.54	7082.82	1813.33
compound-2689	T3_positive	MW0155312	Phe-Pro-Cys	Amino acid and Its metabolites	C17H23N3O4S1	1.9424	-	27464.9	18516.5	35306.1	59155.7	54403.4	48844.9	24968.1	22643.8	61191.4	23972.8	42956.3	22372	19458.3	21242.3	18845.5
compound-2692	T3_positive	MW0145548	Arg-Tyr-Phe	Amino acid and Its metabolites	C24H32N6O5	6.9988	-	5164.49	5686.38	3803.31	3100.55	2898.34	3172.31	2544.49	2077.31	2776.85	2227.67	3201.71	1988.03	2690.65	933.24	482.81
compound-2693	T3_positive	MW0105678	L-Arginyl-D-allo-threonyl-L-phenylalanine	Amino acid and Its metabolites	C19H30N6O5	6.0689	41151-15-9	729.69	1349.07	1544.94	3339.29	4180.43	716.03	1262.35	1987.25	2924.7	973.31	588.1	691.26	1402.14	1493.36	1264.81
compound-2696	T3_positive	MW0107802	1-(2-Amino-4-methylpentanoyl)pyrrolidine-2-carboxylic acid	Amino acid and Its metabolites	C11H20N2O3	0.8384	-	1.31531e+06	1.26544e+06	1.35121e+06	343685	295073	284983	360306	364683	343384	716727	698229	736076	1.58156e+06	1.4131e+06	1.48601e+06
compound-2701	T3_positive	MW0150438	Gly-Met-Thr	Amino acid and Its metabolites	C11H21N3O5S1	0.8384	-	20658.3	75332.7	82554.6	442959	355286	351232	290767	353302	151543	426605	522000	747015	57594.6	24018.6	11517.6
compound-2702	T3_negative	MW0145979	Asn-HoPhe-OH	Amino acid and Its metabolites	C19H19N3O7	4.1904	-	3778.27	2431.55	1801.94	116898	115263	118548	126507	131135	117975	8699.89	14516.1	13697.1	611.87	215.38	1843.9
compound-2707	T3_positive	MW0151031	His-Met-Met	Amino acid and Its metabolites	C16H27N5O4S2	3.6441	-	344992	275800	372295	430844	266674	439494	350266	324845	422172	320049	154716	313579	362946	226111	317172
compound-2708	T3_positive	MW0144768	Ala-Tyr-Ala-Glu-Ala	Amino acid and Its metabolites	C23H33N5O9	2.0712	-	30500.8	31899.3	54759.3	19694	9954.48	15663.5	15033.2	13637.5	21806	9159.15	10106.8	12242.6	32749	35599	34051.8
compound-2709	T3_negative	MW0158700	TyrMe-Asp-OH	Amino acid and Its metabolites	C20H20N2O9	2.2554	-	49304.3	53267.5	43578.1	280144	411158	490279	224133	198841	226989	642821	579009	524565	44383.6	43247.6	49492.6
compound-2710	T3_positive	MW0158560	Tyr-Met-Tyr	Amino acid and Its metabolites	C23H29N3O6S1	4.2296	-	215435	215529	199170	141771	129290	130125	139656	146130	128680	164265	167853	163213	203675	190953	223790
compound-2712	T3_positive	MW0153707	Met-Tyr-Thr	Amino acid and Its metabolites	C18H27N3O6S1	1.3331	-	17466.2	21449.5	21837.2	11327.5	19895.4	16676.1	14976.9	18020.3	16940.3	5850.47	8294.44	3201.95	16685.4	14056.3	13059
compound-2718	T3_positive	MW0156837	Ser-Lys-Cys	Amino acid and Its metabolites	C12H24N4O5S1	1.3246	-	3.79362e+06	4.64992e+06	4.24652e+06	1.92495e+06	2.07463e+06	2.27443e+06	1.42775e+06	1.48895e+06	1.69468e+06	4.50258e+06	4.27509e+06	4.42509e+06	4.75449e+06	4.9469e+06	4.3041e+06
compound-2721	T3_positive	MW0150446	Gly-Phe-Asp	Amino acid and Its metabolites	C15H19N3O6	2.6978	-	2622.37	1178.25	1155.29	27699.2	5039.64	9813.81	36170.1	31894.8	37810.5	75223.5	76803.9	67138.2	2608.5	1103.38	3365
compound-2723	T3_positive	MW0157599	Thr-Cys-Gly	Amino acid and Its metabolites	C9H17N3O5S1	4.2028	-	15957.8	10058.4	18875.8	12110	9255.95	19943	9182.92	12546.1	25730.7	16472	22354	17721.9	39259.1	39087.7	16476
compound-2726	T3_positive	MW0149662	Gln-Gln-Asn	Amino acid and Its metabolites	C14H24N6O7	2.8757	-	19828.5	12871.3	35831.5	54385.5	46688.7	33271.4	34919.9	46061.3	35132.7	32702.1	26994.1	34108.3	12474.3	21616.2	22132.1
compound-2729	T3_positive	MW0150942	His-Gly-Met	Amino acid and Its metabolites	C13H21N5O4S1	1.4104	-	279346	302648	310580	224003	213892	214722	194995	192996	197716	351071	331595	365367	341345	347017	355532
compound-2734	T3_positive	MW0151168	His-Nap-OH	Amino acid and Its metabolites	C25H22N4O6	2.4665	-	10239.9	10357.1	12564.3	1872.75	1394.81	2338.36	1607.44	2183.34	1625.16	1799.82	1285.44	2140.83	8319.68	12065	9364.27
compound-2735	T3_positive	MW0152928	Lys-Cys-Met	Amino acid and Its metabolites	C14H28N4O4S2	3.715	-	27680.5	45790.6	40770.3	29050.8	22890.8	22089.7	11666.1	11242.4	13894.9	17005.8	11946.2	18759.1	4831.71	15314.2	10671.8
compound-2736	T3_positive	MW0150457	Gly-Phe-Thr	Amino acid and Its metabolites	C15H21N3O5	3.8217	-	9020.63	4483.03	6791.18	50340.7	59263.1	62130.5	111510	102970	94008.1	138483	136626	135223	10942.3	10273.4	8186.27
compound-2737	T3_positive	MW0148083	Cys-Tyr-Cys	Amino acid and Its metabolites	C15H21N3O5S2	2.84	-	45711.6	42806	49962.2	93267.9	83267.5	71984.2	74532.7	79677	81584.6	88227.1	97177.2	101472	71112.1	55843	92359.9
compound-2738	T3_positive	MW0152534	Leu-Tyr-Arg-Ile-Thr	Amino acid and Its metabolites	C31H52N8O8	7.735	-	494.05	526.23	2061.13	9982.85	12343.9	21938.1	24407.2	34212.1	30696.6	18724.2	14600.2	13338	6276.07	2887.8	3464.32
compound-2739	T3_positive	MW0144809	Ala-Val-Trp	Amino acid and Its metabolites	C19H26N4O4	5.6574	-	6995.05	13434.4	10960.5	6250.14	2472.28	8722.82	4308.47	3839.49	8866.69	7699.59	8732.36	9479.97	4365.2	15893	7050.78
compound-2741	T3_positive	MW0153530	Met-Gln-Asn	Amino acid and Its metabolites	C14H25N5O6S1	2.3701	-	129365	48912.6	63272.2	55877.7	46590.7	50726.3	97816.9	49779.1	157222	40693.9	48473.8	50737.7	38207	33792.4	41574.8
compound-2750	T3_positive	MW0146049	Asp-Asp-Ala	Amino acid and Its metabolites	C11H17N3O8	2.3072	-	170079	183565	179525	140201	163087	149830	159866	165714	163434	69150.5	87575.6	91628.8	149294	158968	151326
compound-2752	T3_positive	MW0158393	Tyr-Asn-Glu	Amino acid and Its metabolites	C18H24N4O8	3.6003	-	97577.8	9141.95	2632.19	435993	478164	909763	571157	546736	573493	648723	612934	992311	74755.4	1209.73	3618.76
compound-2754	T3_positive	MW0158412	Tyr-Asp-His	Amino acid and Its metabolites	C19H23N5O7	1.3756	-	10886.7	9440.21	11515.5	15450.3	18125.7	14469.8	11033.5	15427.7	15690.1	6625.44	10170.6	7860.67	7695.85	9644.14	7313.47
compound-2757	T3_positive	MW0156957	Ser-Tyr-His-Asp	Amino acid and Its metabolites	C22H28N6O9	2.0761	-	1491.26	400.56	1254.75	5964.34	13135.9	5559.23	9231.12	2291.53	4310.28	51894.7	64388.4	46423.8	1668.52	2036.77	1710.23
compound-2762	T3_positive	MW0149996	Glu-Glu-Met-Ile-Ala	Amino acid and Its metabolites	C24H41N5O10S	8.6187	-	85389.4	59565.7	72462.9	55939.3	101822	93872	87910.6	76926.6	74225	80283.7	49709.1	89335.7	66194.8	67407	64734.8
compound-2766	T3_positive	MW0150448	Gly-Phe-Glu	Amino acid and Its metabolites	C16H21N3O6	1.3246	-	14872.7	8551.18	5928.15	11243.4	15501.4	19009	15213	14666.2	19831.7	12704.2	15822.2	17439.5	21914.1	22619.5	13656.4
compound-2775	T3_positive	MW0155857	Pro-Glu-Leu-Ala-Lys	Amino acid and Its metabolites	C25H44N6O8	4.8431	-	31689	52399.8	30333	6447.87	4654.48	9061.99	8892.23	7271.14	5809.7	6622.03	5359.77	6354.62	47559.2	37743.8	33467.6
compound-2776	T3_positive	MW0150906	His-Gln-Thr-Glu	Amino acid and Its metabolites	C20H31N7O9	4.2475	-	102924	136642	102024	103387	73955.6	119775	66203.7	109613	76470.9	108981	118086	163794	94066.1	85695.4	99568.5
compound-2779	T3_positive	MW0144774	Ala-Tyr-Glu-Asp	Amino acid and Its metabolites	C21H28N4O10	2.0347	-	7199.66	9179.89	6468.53	1269.31	1401.85	1336.9	2283.78	864.27	1659.72	1494.71	1684.64	1895.82	10757.8	7857.05	9666.94
compound-2780	T3_negative	MW0150527	Gly-Val-Ala-Asp-Val	Amino acid and Its metabolites	C19H33N5O8	7.0812	-	1550.93	1248.93	1634.92	27114	20790.8	24413.2	24767	24912.8	35551.8	16745.7	15355.3	16093.3	6357.3	5121	5771.53
compound-2784	T3_positive	MW0158404	Tyr-Asn-Val-Lys	Amino acid and Its metabolites	C24H38N6O7	6.2843	-	23515.8	25326	6896.87	25439.8	20842.2	23005.1	73325.1	49608.4	29508.5	105835	171604	75662	6956.76	2722.18	18432.8
compound-2785	T3_positive	MW0109611	Ser-Gln	Amino acid and Its metabolites	C8H15N3O5	4.0874	94421-66-6	300365	280496	276126	2.11302e+06	2.16163e+06	2.11096e+06	2.66234e+06	2.58211e+06	2.41369e+06	1.22886e+06	1.21115e+06	1.24918e+06	20719.7	22414.2	19303.9
compound-2787	T3_negative	MW0144778	Ala-Tyr-Ile-Asp	Amino acid and Its metabolites	C22H32N4O8	4.7499	-	144566	143707	186913	474442	441367	551474	591212	545479	562699	627588	462143	572412	141463	128280	97760.1
compound-2788	T3_positive	MW0106823	L-Glutaminyl-L-serine	Amino acid and Its metabolites	C8H15N3O5	1.3074	5875-40-1	326180	306733	264006	91777.9	99626	87460.5	79981.9	88421.8	75806	86645.4	88094.4	92499.1	311587	333313	290074
compound-2791	T3_positive	MW0150869	His-Asp-Asp	Amino acid and Its metabolites	C14H19N5O8	2.2709	-	27097.2	24262.4	31881.2	49359.2	53314.8	36390.6	49659.4	58110.3	38943.6	49606.1	55447	57193.4	36821.9	36319	35676.5
compound-2794	T3_positive	MW0153534	Met-Gln-Gly	Amino acid and Its metabolites	C12H22N4O5S1	0.7869	-	223962	246894	221222	141525	126602	138197	139177	146537	124346	94255.6	86637.4	119882	285510	312745	262851
compound-2795	T3_positive	MW0108838	N-Methylisoleucine	Amino acid and Its metabolites	C7H15NO2	5.441	-	16263.5	14942.4	16553.8	36065.4	36099.6	36044.7	43545.4	39797	38822.8	34561.8	34737.8	36401.1	18817.1	18488	16954.5
compound-2796	T3_positive	MW0158641	Tyr-Trp-Ser	Amino acid and Its metabolites	C23H26N4O6	4.499	-	87624.8	77502.8	95471.9	100769	84192.9	109479	102930	85897.4	114561	84820.3	81547.7	82343.4	95532.1	97556.6	116070
compound-2798	T3_positive	MEDL00444	Pro-Ile	Amino acid and Its metabolites	C11H20N2O3	1.9276	-	4630.56	9395.93	6622.24	12309.5	8530.98	9104.03	10855.1	10138.7	13097.9	9832.13	8603.45	12888.7	5482.97	7796.76	6416.44
compound-2799	T3_positive	MW0144806	Ala-Val-Ser	Amino acid and Its metabolites	C11H21N3O5	5.1776	-	30883	30850	37233.3	88187.5	71097.5	73592.2	89479	90364.1	241010	200631	77377.9	68049.6	26163.2	26173.2	43139.9
compound-2800	T3_positive	MW0159009	Val-Gly-His	Amino acid and Its metabolites	C13H21N5O4	1.4808	-	1.40756e+06	1.44081e+06	1.70439e+06	452090	415502	433392	280827	277459	178220	1.06622e+06	1.10535e+06	925584	1.93674e+06	1.98981e+06	2.00151e+06
compound-2803	T3_positive	MW0156783	Ser-His-Trp	Amino acid and Its metabolites	C20H24N6O5	6.444	-	32797.5	37759.9	32885.3	5230.29	3805.53	3207.21	1220.76	1339.8	395.85	11624.8	15627	19202.2	46629.6	55695.7	68424.9
compound-2806	T3_positive	MW0107834	Leu-Met	Amino acid and Its metabolites	C11H22N2O3S	2.1443	36077-39-1	987.55	1851.12	1645.51	6659.58	5064.91	7580.77	8182.42	6371.5	8320.29	26089.9	22019.9	22821.1	1233.67	2632.34	3469.35
compound-2807	T3_positive	MW0143434	4-O-dimethylallyl-L-tyrosine	Amino acid and Its metabolites	C14H19NO3	5.8727	-	1257.41	2749.14	2482.01	1697.66	3032.52	1948.48	1539.69	1449.46	2166.51	400.89	1109.67	719.76	706.21	839.81	1201.99
compound-2809	T3_positive	MW0158464	Tyr-Glu-Thr	Amino acid and Its metabolites	C18H25N3O8	1.2724	-	1715.9	3657.98	3653.1	11727.9	11481.5	13851.4	14051.8	10899.8	15074.3	7737.5	10832.6	9086.18	3964.71	1426.14	3206.19
compound-2810	T3_negative	MW0149622	Gln-Arg-Asp-Glu	Amino acid and Its metabolites	C20H34N8O10	6.1638	-	463.9	7512.75	3629.39	34581.9	34366.8	34911.2	55181.7	39315.6	41598.9	57479.7	74721.4	56866.1	4407.9	3917.49	4943.42
compound-2811	T3_positive	MW0150088	Glu-Met-Gln	Amino acid and Its metabolites	C15H26N4O7S1	2.2891	-	51319.4	57312.6	61142.5	39461.6	10146	36790.5	41845.2	69174.1	72443.6	22151.3	21695	63889.3	46900.8	19720.9	28908
compound-2812	T3_positive	MW0155884	Pro-His-Phe-Asp-Lys	Amino acid and Its metabolites	C30H42N8O8	5.1969	-	79263.8	75795.9	75776.1	3724.49	2021.8	12085	5820.15	5021	6272.04	8087.23	7221.62	8380.59	70937.3	89656.7	71204.8
compound-2824	T3_positive	MW0156766	Ser-His-Ala	Amino acid and Its metabolites	C12H19N5O5	4.4627	-	212749	199935	197652	58367.2	75259.6	66652.8	61834.5	65499.2	56473.1	92178.6	104796	113080	218069	211296	252693
compound-2826	T3_positive	MW0158375	Tyr-Arg-His	Amino acid and Its metabolites	C21H30N8O5	2.5559	-	62100.4	58653.7	66137	58578.3	40073.8	40194.5	57362.7	59891.9	78724.4	70807	51383.2	47670.8	55542.7	42423.5	56319.8
compound-2831	T3_positive	MW0158381	Tyr-Arg-Lys-Asp	Amino acid and Its metabolites	C25H40N8O8	5.0238	-	16382.2	13024.5	10741.9	60745.6	38235.6	21217	14573.1	26635.9	21506.3	24722.8	30648.7	18610.1	5370.28	6406.65	4366.84
compound-2834	T3_positive	MW0149628	Gln-Arg-Tyr	Amino acid and Its metabolites	C20H31N7O6	3.7862	-	86107.6	106610	139171	47466.8	44261.2	39487	47994.3	39518.2	43308.9	28855.8	34871.3	24874.2	92137	81775.6	104228
compound-2836	T3_positive	MW0153671	Met-Thr-Asn	Amino acid and Its metabolites	C13H24N4O6S1	2.396	-	219614	178625	195665	448092	413018	312747	388016	336954	391245	512366	564772	505905	183747	212508	206449
compound-2838	T3_positive	MW0149998	Glu-Glu-Phe-Leu-Val	Amino acid and Its metabolites	C30H45N5O10	7.9969	-	2316.11	4883.34	4072.48	6324.9	12891.5	10190.8	8915.12	9804.39	10582	5912.35	7771.43	8586.44	6546.2	2879.96	3537.86
compound-2843	T3_positive	MW0146255	Asp-Ser-Glu	Amino acid and Its metabolites	C12H19N3O9	2.8578	-	41523.8	35212.4	40473.5	39913.3	28312	26331.2	31696.1	49458.4	23649.8	48174.3	62047.4	28385.8	34129	31359	25261
compound-2844	T3_positive	MW0105049	3-Hydroxylidocaine	Amino acid and Its metabolites	C14H22N2O2	1.8465	-	7489.94	15128	11411.7	12832.5	9800.01	17562	9958.96	9087.8	10391	14904.3	15108.7	14392.9	9461.59	11325.7	10770.3
compound-2845	T3_positive	MW0150476	Gly-Pro-Val-Asp-His	Amino acid and Its metabolites	C22H33N7O8	3.4869	-	33192.9	19180	41711	49070	24125.1	36288.6	35368.9	43066.8	63045.8	34798.6	30617.1	33480.5	36109.8	32110.6	22325.5
compound-2847	T3_positive	MW0144723	Ala-Pro-Val	Amino acid and Its metabolites	C13H23N3O4	5.3138	-	9818.71	9747.52	8988.89	14356.2	11479.3	13418.9	17047.6	19529.5	15301.3	15733.9	10010.9	13853.3	18250.4	9298.63	10812.7
compound-2850	T3_positive	MW0108696	(R)-methyl 2-(benzylamino)-3-phenylpropanoate	Amino acid and Its metabolites	C17H19NO2	1.393	84028-90-0	3126.07	5455.81	5319.47	1067.8	523.12	2441.87	977.96	952.19	483.68	3005.05	1959.13	1329.62	5455.03	7853.25	1891.9
compound-2851	T3_positive	MW0150455	Gly-Phe-Leu-Leu-Val	Amino acid and Its metabolites	C28H45N5O6	4.3189	-	3.374e+06	3.252e+06	4.52195e+06	7.15843e+06	6.09697e+06	6.03619e+06	5.26191e+06	5.12274e+06	5.60561e+06	5.40998e+06	5.47783e+06	5.4397e+06	2.47326e+06	1.81377e+06	2.59999e+06
compound-2861	T3_positive	MW0145567	Arg-Val-Lys	Amino acid and Its metabolites	C17H35N7O4	6.6008	-	9865.71	15899.6	13034	13230.7	22896.7	32418.3	65721.2	29952	23758.2	18801.7	23384	19538.3	33894.6	31285	22900.1
compound-2862	T3_positive	MW0156960	Ser-Tyr-Lys-Asp	Amino acid and Its metabolites	C22H33N5O9	2.4137	-	2365.6	910.27	3387.33	11208.7	23301.7	24474.3	51099.6	50387.3	44472.4	62325.9	76488.6	63669	1158.31	1341.19	551.46
compound-2863	T3_positive	MW0149788	Gln-Pro-Asp	Amino acid and Its metabolites	C14H22N4O7	1.3417	-	172703	148511	122162	100972	102934	115000	114988	104548	119463	80174.7	95288.2	83208.7	152620	123260	121310
compound-2864	T3_positive	MW0158407	Tyr-Asp-Arg-Arg	Amino acid and Its metabolites	C25H40N10O8	2.6628	-	512.38	1074.12	3724.53	19187.8	13810.7	12731.9	6809.4	6586.51	4424.76	25273	24415	27115.4	672.45	4337.8	2336.61
compound-2865	T3_positive	MW0148108	DL-Cysteine	Amino acid and Its metabolites	C3H7NO2S	0.5475	-	1.23275e+06	1.17404e+06	1.25199e+06	1.21736e+06	952690	964439	896321	1.02857e+06	1.06272e+06	1.17156e+06	1.22897e+06	1.27027e+06	1.18595e+06	1.29296e+06	1.23481e+06
compound-2882	T3_positive	MW0145260	Arg-Arg-His-Val-Phe	Amino acid and Its metabolites	C32H51N13O6	6.6	-	9494.29	4399.35	6016.71	41943.6	47667.3	46514.4	41678.8	60900.8	54239.7	46143.5	50282	46573.3	5669.63	3818.7	1941.05
compound-2885	T3_positive	MW0109138	Phe-Trp-Trp	Amino acid and Its metabolites	C31H31N5O4	8.7447	-	22191	20429.9	19918.1	73441.8	80296.5	8178.63	37133.2	23883.3	8956.32	8054.21	34837.6	22779.2	23179.5	18042.3	39024.7
compound-2893	T3_positive	MW0104278	1-Hydroxyoct-6-enoylglycine	Amino acid and Its metabolites	C10H17NO4	2.8221	-	5171.87	2584.01	8263.26	91102.1	106600	97288.6	174436	170084	165350	148501	152074	162698	5650.09	3894.05	5324.64
compound-2894	T3_positive	MEDP1869	His-Leu	Amino acid and Its metabolites	C12H20N4O3	1.4104	7763-65-7	1954.76	865.65	4498.9	29841.9	30170.7	29101.9	26252.1	19644.1	20321.8	35875	36780.7	25610.8	3360.47	2190.93	3540.39
compound-2895	T3_positive	MW0158447	Tyr-Gln-Val-Arg	Amino acid and Its metabolites	C25H40N8O7	8.7798	-	3016.62	43355.2	43402.5	33364.3	1760.69	6124.22	7959.58	5076.82	3929.69	2071.13	1607.98	2706.02	772.81	20653	11039.9
compound-2900	T3_positive	MW0150950	His-Gly-Val-Asp-Lys	Amino acid and Its metabolites	C23H38N8O8	8.7798	-	67184.7	82522.4	81519	89555.1	47916.9	45124.9	23015.6	22712	20482.5	25114.7	47830.2	35451.1	41386.2	63699.9	56559.4
compound-2911	T3_positive	MW0158408	Tyr-Asp-Asn	Amino acid and Its metabolites	C17H22N4O8	0.7869	-	16964	30389.3	27744.8	27697.9	13393.6	25185.1	8834.84	20190.2	14815.8	9851.73	15786.1	18600.3	28390.2	34150.9	28300.2
compound-2914	T3_positive	MW0149931	Glu-Asn-Ile-Ile-Asp	Amino acid and Its metabolites	C25H42N6O11	6.3025	-	69763	66073	84670.2	94904.6	82571.5	95001.8	82430.9	82560.5	81297.1	123258	129448	112672	71899.7	74066.8	73269.1
compound-2915	T3_negative	MW0109848	Thr-Ala	Amino acid and Its metabolites	C7H14N2O4	0.7614	56217-50-6	155005	46348.4	188429	11187.5	18477.6	4408.76	9993.29	7183.88	15503.5	10462.4	37289.4	5150.55	156212	141712	110532
compound-2925	T3_positive	MW0158417	Tyr-Asp-Ser	Amino acid and Its metabolites	C16H21N3O8	1.8195	-	15413.4	22207.8	11348.5	2678.5	1771.52	2018.06	584.05	3027.25	3001.25	550.34	285.31	2430.67	12802.2	13504.9	13034.5
compound-2941	T3_negative	MEDL00363	Ile-Met	Amino acid and Its metabolites	C11H22N2O3S	2.6712	42384-14-5	347514	394264	287624	361182	189479	257397	370579	415349	377476	219200	162703	173568	194562	303427	150683
compound-2945	T3_positive	MW0144831	Alamandine	Amino acid and Its metabolites	C40H62N12O9	8.7447	-	3242.53	1605.82	8124.6	3492.7	43699.2	62028.8	82133.9	41504.9	27341.5	19987.4	8624.23	15510.3	17363.8	23701	28191
compound-2949	T3_positive	MW0105450	Ala-Ala-Arg	Amino acid and Its metabolites	C12H24N6O4	2.6697	-	255.82	305.35	838.66	2363.61	3653.79	3948.21	3191.89	3314.22	3615.35	3465.67	1127.94	2751.56	304.65	384.24	684.88
compound-2952	T3_positive	MW0154620	Nostocyclopeptide A1	Amino acid and Its metabolites	C37H56N8O9	6.3204	-	29566.4	38229.1	31252.4	13111.9	12874	11925.2	21967.6	18469.3	19153.5	25720.1	12303.5	39170	17031.7	41969.6	31456.8
compound-2953	T3_positive	MW0155071	Phe-Ala-Asn	Amino acid and Its metabolites	C16H22N4O5	3.4869	-	8788.74	24284.2	26978	104484	1465.1	103329	98546.2	96801.5	96860.3	94261.2	1772.23	97544.1	15428.9	6390.05	24666.5
compound-2960	T3_positive	MW0158418	Tyr-Asp-Tyr	Amino acid and Its metabolites	C22H25N3O8	2.0531	-	1786.98	1972.58	5163.39	6521.56	12241.9	15999.6	10688.8	19728.8	27493.2	13017.9	26643.3	22523.1	4149.14	4149.45	2396.6
compound-2961	T3_negative	MW0105485	Ala-Tyr	Amino acid and Its metabolites	C12H16N2O4	2.53	3061-88-9	654861	632056	557876	3.91611e+06	3.91413e+06	3.92165e+06	4.62743e+06	4.70238e+06	4.82276e+06	6.75476e+06	6.59441e+06	6.54286e+06	1731.4	2497.42	534603
compound-2962	T3_positive	MW0153510	Met-Asn-Ser-Phe-Val	Amino acid and Its metabolites	C26H40N6O8S	6.1044	-	3832.15	3452.35	4432.66	119488	155768	146358	215287	292288	224272	202997	217457	208885	5547.23	3219.93	5433.16
compound-2963	T3_positive	MW0107321	Histidylmethionylarginine	Amino acid and Its metabolites	C17H30N8O4S	3.9272	-	5.39123e+06	5.13889e+06	5.28726e+06	4.89622e+06	46281.1	4.79613e+06	4.57413e+06	4.49315e+06	21906.7	4.37524e+06	4.57895e+06	40701.6	4.87536e+06	4.8792e+06	24534.7
compound-2967	T3_positive	MW0105524	Ala-Lys	Amino acid and Its metabolites	C9H19N3O3	0.8384	6366-77-4	3171.41	2972.62	594.68	263095	250946	244267	398815	435027	452236	144837	172507	152320	1664.58	677.67	1048.41
compound-2968	T3_positive	MW0157586	Thr-Asp-Glu	Amino acid and Its metabolites	C13H21N3O9	2.6303	-	1709.91	31637	4263.16	264273	334767	267664	180826	175444	168505	246279	171665	214589	4162.74	3047.27	14382.1
compound-2970	T3_positive	MW0109499	Pyroglutamyltyrosine	Amino acid and Its metabolites	C14H16N2O5	0.8039	-	33122.1	25959.3	29895	34202.8	16558.2	15268.9	15301.6	16286	27270.8	45061.8	17127.1	42025.6	21458.9	27225	9614.5
compound-2974	T3_positive	MW0149642	Gln-Asp-Asn	Amino acid and Its metabolites	C13H21N5O8	3.4692	-	9733.57	14867.6	14711.5	15485.7	11101.8	18654.3	19526.5	19780.9	22502.7	77249.7	85133.4	111527	10612.2	9341.75	41497.9
compound-2988	T3_positive	MW0108724	Cinnamoylglycine	Amino acid and Its metabolites	C11H11NO3	1.463	16534-24-0	33313.7	21599.8	37870.8	2078.16	5595.8	5956.4	3095.46	4068.59	5474.06	3577.61	21908.5	1840.56	40203.3	41763.8	44270.7
compound-3000	T3_positive	MW0145737	Asn-Glu-Glu	Amino acid and Its metabolites	C14H22N4O9	2.3249	-	7441.72	8745.08	2331.59	8743.93	8450.08	9695.1	7264.53	1890.55	13321.9	5237.48	10405.9	3448.87	3145.33	12711.5	2657.68
compound-3003	T3_positive	MW0158232	Trp-Pro-Ser	Amino acid and Its metabolites	C19H24N4O5	0.7809	-	909.51	830.13	1090.58	1582.02	2756.89	3093.57	1001.34	2421.61	665.83	7393	6892.08	7559.3	1363.11	112857	1242.26
compound-3004	T3_positive	MW0110473	Vulgaxanthin I	Amino acid and Its metabolites	C14H17N3O7	0.8244	-	2538.79	11516.5	5269.1	11935.7	2800.85	6013.91	7950.83	5521.29	3690.29	3172.31	7440.3	1397.42	3010.67	4466.45	7501.74
compound-3015	T3_positive	ZINC70451059	Chloropeptide	Amino acid and Its metabolites	C24H31Cl2N5O7	3.0679	12663-46-6	121765	103442	129122	30686	18944.1	20298.7	24367.7	18765.4	13852.1	12903.4	14895	3772.8	91568.1	51186.9	141812
compound-3017	T3_negative	MW0106681	(2S)-2-amino-5-(1-aminobutylideneamino)pentanoic acid	Amino acid and Its metabolites	C9H19N3O2	5.0954	-	28757.3	34234.7	25755.7	12449.4	16396.7	14465.1	13426.6	12779.2	10182.8	4079.76	5961.59	4505.16	35142	41437.5	37003.9
compound-3029	T3_positive	MW0105219	4-Hydroxy-1-propanoylproline	Amino acid and Its metabolites	C8H13NO4	1.8735	-	6545.04	10125	7362.31	8108.2	17243.5	4267.34	12753.2	7125.02	69985.3	4673.27	2840.38	8173.99	11063.9	14134.6	11439.9
compound-3031	T3_positive	MW0108932	N-Undecanoylglycine	Amino acid and Its metabolites	C13H25NO3	5.2601	-	55151.4	84895.5	54032.6	40119.3	49694	39927	39849.5	51333.5	51822.8	36900.4	37381.3	33451.5	55195.7	59445.6	129863
compound-3050	T3_negative	MW0145271	Arg-Asn-Gln-Glu	Amino acid and Its metabolites	C20H35N9O9	6.1699	-	2991.41	1408.3	1741.47	23509.5	31961.9	31966.6	24977.6	33494.2	25440	33370.8	37863.1	41395.7	973.89	1353.17	2807.22
compound-3058	T3_positive	MW0108817	N-lactoyl-Methionine	Amino acid and Its metabolites	C8H15NO4S	2.9465	-	10533.1	11104.9	8509.5	3272.58	6461.74	5431.75	7305.13	5068.44	2415.23	7717.52	2185.34	5863.35	6094.28	9647.29	11301.5
compound-3059	T3_positive	MW0148044	Cys-Met-Asp	Amino acid and Its metabolites	C12H21N3O6S2	0.881	-	2263.57	4777.88	6085.83	16205	15514	18161.8	2330.71	1399.59	5539.4	6657.99	14341.1	4013	1797	2286.73	9143.03
compound-3061	T3_positive	MW0149932	Glu-Asn-Leu	Amino acid and Its metabolites	C15H26N4O7	0.8212	-	10229.2	19553.9	7963.23	21703	16926.4	21405.3	12940	19299.4	22181.2	18038	8997.49	17979.4	9584.42	11151.8	7640.35
compound-3068	T3_positive	MEDN1679	2,3-Dimethylsuccinic acid	Amino acid and Its metabolites	C6H10O4	0.8212	-	1375.78	506.48	381.83	2353.31	2663.6	1022.85	1222.4	1706.62	2337.13	2377.21	2249	1804.83	1172.6	1404.36	1303.09
compound-3069	T3_negative	MW0107837	Leupeptin	Amino acid and Its metabolites	C20H38N6O4	6.2888	55123-66-5 | 103476-89-7 | 24365-47-7	11283.4	10935.3	12006.7	4962.59	3549.05	7584.45	4747.9	7130.41	6592.19	3049.34	2801.09	4392.62	12443.1	10957.2	11803.1
compound-3071	T3_negative	MW0156973	Ser-Val-Gln-Glu	Amino acid and Its metabolites	C18H31N5O9	5.8219	-	13451	3263.41	9379.24	21390.7	30574.7	42981.5	45585.4	91272.2	83304.2	88807.9	77836.8	33320.6	5464.1	12127	11881.8
compound-3079	T3_negative	MW0158444	Tyr-Gln-Thr-Lys	Amino acid and Its metabolites	C24H38N6O8	5.4407	-	119511	73699.6	154541	1.26719e+06	1.22801e+06	1.16923e+06	1.31637e+06	2.4092e+06	1.27929e+06	1.18978e+06	2.29188e+06	1.14383e+06	55658.2	25837.9	70276.1
compound-3090	T3_positive	MW0153502	Met-Asn-Ala	Amino acid and Its metabolites	C12H22N4O5S1	0.7698	-	4326.37	18601.2	10741.8	2933.38	5309.59	911.36	1786.3	5251.02	3135.82	1745.29	4266.19	1550.03	2211.53	5876.7	8229.78
compound-3098	T3_positive	MW0155061	Phalloidin	Amino acid and Its metabolites	C35H48N8O11S	7.4518	-	1245.92	3337.39	3308.22	8831.26	12450.2	12774.5	14867.2	14626.9	10118.2	19232.9	21831.7	27852.5	3270.44	3834.73	2147.42
compound-3103	T3_positive	MW0151057	His-Pro-Asn	Amino acid and Its metabolites	C15H22N6O5	1.393	-	4049.03	4842.41	6554.35	5928	2862.55	4921.75	8549.83	5377.74	3859.17	5939.49	6199.72	5161.94	6411.11	9847.83	11165.4
compound-3111	T3_positive	MW0145244	Arg-Ala-Asp	Amino acid and Its metabolites	C13H24N6O6	4.6082	-	19645.8	20244.8	19939.2	5963.66	5446.6	6982.22	4900.94	3925.22	3713.78	9643.97	10135	10144.2	22412	23530.9	20384.4
compound-3112	T3_positive	MW0106755	Gamma-Aminobutyryl-lysine	Amino acid and Its metabolites	C10H21N3O3	6.0331	-	1116.87	696.3	665.01	1313.33	1038.91	1384.31	635.27	2216.76	1589.7	734.55	1243.33	1008.05	2286.06	397.43	1620.4
compound-3113	T3_positive	MW0107948	Pyroglutamic acid	Amino acid and Its metabolites	C5H7NO3	0.8554	98-79-3	921485	939618	973385	483173	403308	395998	316779	324030	308512	288221	288734	306348	1.05708e+06	968630	957150
compound-3119	T3_positive	MW0155887	Pro-His-Trp	Amino acid and Its metabolites	C22H26N6O4	1.2526	-	1096.26	936.72	1214.48	6662.64	4465.26	4875.44	5402.25	2742.78	5436.04	19220.1	13663.4	18002.3	2137.38	2320.43	683.89
compound-3123	T3_positive	MW0159139	Val-Pro-Glu-Lys-Lys	Amino acid and Its metabolites	C27H49N7O8	5.1877	-	888.09	1916.26	2312.5	18281.2	15430.8	15419.3	23358.5	17792.2	20153.5	19423.8	18756.2	20413.6	1713.25	1511.98	2097.33
compound-3134	T3_positive	MW0158882	Val-Ala-Trp	Amino acid and Its metabolites	C19H26N4O4	4.1054	-	3718.73	3212.4	3492.96	14872.1	14203.6	11869.4	3103.04	2727.93	3689.76	1094.05	598.48	897.2	489.12	838.31	330.22
compound-3135	T3_positive	MW0110498	beta-2-thienyl-D,L-Alanine	Amino acid and Its metabolites	C7H9NO2S	8.8858	-	11067.2	10501.5	15259	12197.2	10385.5	8923.4	12349.6	14721.6	8096.96	8704.27	8577.89	9929.15	11205.4	15817.2	13547.9
compound-3138	T3_positive	MW0146134	Asp-His-Tyr	Amino acid and Its metabolites	C19H23N5O7	0.8212	-	6645.05	13022.8	10339.9	18109.1	17960.1	15400.2	11166.8	9696.02	6083.58	9990.48	4142.26	10343.5	6690.15	11156.4	10055.7
compound-3139	T3_positive	MW0106716	Formiminoglutamic acid	Amino acid and Its metabolites	C6H10N2O4	0.8039	816-90-0	1993.34	9762.25	2851.59	18923.6	7232.08	11559.6	9535.11	11264.9	15509.1	14296.5	27105.4	27952.8	4206.44	7099.51	6295.78
compound-3141	T3_positive	MW0145275	Arg-Asn-His-Glu	Amino acid and Its metabolites	C21H34N10O8	4.7163	-	208206	200513	176233	55744.9	66462.5	61082.1	20180.7	15385.4	17870.2	42250.7	57871.2	65402.4	365027	241276	225575
compound-3143	T3_positive	MW0158135	Trp-Gln-Met	Amino acid and Its metabolites	C21H29N5O5S1	0.8039	-	6575.54	21805.5	9945.06	15639.1	14309	14794.2	471.71	4514.74	6932.78	3235.03	5784.93	3643.09	14352.2	13672.6	12608.3
compound-3146	T3_positive	MW0109915	Threonylasparagylarginine	Amino acid and Its metabolites	C14H27N7O6	2.4137	-	5078.17	7006.94	2942.89	2265.46	2327.47	1890.09	1594.42	2006.48	1208.27	555.67	3483.67	1869.18	1170.02	5561.07	1773.11
compound-3149	T3_positive	MW0150965	His-His-Val-Ala-Tyr	Amino acid and Its metabolites	C29H39N9O7	8.6016	-	12800.5	9839.59	10932.5	8185.97	9811.47	8491.33	6533.87	8458.85	8517.24	10206.3	11007.7	11071.7	9673.87	11293.3	8299.77
compound-3153	T3_positive	MW0145532	Arg-Trp-Phe	Amino acid and Its metabolites	C26H33N7O4	4.9516	-	34071.4	18239	25783.8	14856.7	14216.5	11134.5	6457.81	8918.31	3815.93	4149.67	9506.48	8946.14	4440.18	3498.79	6735.69
compound-3155	T3_positive	MW0104928	3',5'-Diiodo-L-thyronine-beta-D-glucuronoside	Amino acid and Its metabolites	C21H21I2NO10	0.6307	-	1642.12	504.32	1461.01	2199.78	1605.16	1727.21	1575.63	2510.86	2678.11	2010.88	2532.79	4033.98	1284.74	1290.58	1432.62
compound-3158	T3_positive	MW0150327	Gly-Asp-Ile-Val-Ile	Amino acid and Its metabolites	C23H41N5O8	8.7886	-	794.42	937.28	1156.83	988.03	1402.44	516.09	1285.91	3338.2	2025.48	4200.63	3644.32	2056.09	1554.43	1874.49	905.88
compound-3160	T3_positive	MW0105688	Arginylasparagine	Amino acid and Its metabolites	C10H20N6O4	1.2369	-	6297.54	6881.11	9039.52	26001.4	43664.8	38015.8	27408.1	18620.2	39445.9	84234	44637.1	91250.4	4595.63	5503.25	4792.17
compound-3161	T3_positive	MW0106872	Glutaminyltryptophylarginine	Amino acid and Its metabolites	C22H32N8O5	8.7798	-	3403.03	7018.47	6911.86	7484.95	2799.67	775.87	717.87	1548.57	1279.95	1485.41	1525.41	2065.75	637.23	4565.88	5638.86
compound-3174	T3_positive	MW0159709	Pteroylpoly-gamma-glutamate	Amino acid and Its metabolites	C29H33N9O12	2.3072	-	28101.9	26714	33275.9	112333	118210	123057	167973	162482	172829	58648	40217.9	25477.6	12897.7	17049.9	19313.2
compound-3179	T3_positive	MW0157600	Thr-Cys-His	Amino acid and Its metabolites	C13H21N5O5S1	3.4605	-	3069.1	3191.84	2790.86	4269.08	4410.18	5563.84	703.1	4450.69	6221.84	25060	13523.2	19720.9	5647.65	3089.28	3257.59
compound-3180	T3_positive	MW0106864	Glutaminylmethionyllysine	Amino acid and Its metabolites	C16H31N5O5S	0.8069	-	1689.18	2983.02	3488.88	13679.3	3151.18	4132.85	4161.16	4260.78	8845.16	5749.8	1258.7	4265.3	3880.87	3509.91	1503.93
compound-3183	T3_positive	MW0148014	Cys-His-His	Amino acid and Its metabolites	C15H21N7O4S1	2.7376	-	11474.8	7682.51	17445.5	2203.24	7094.89	3239.95	4730.74	8260.34	7292.52	3600.07	3912.01	5708.52	5609.33	10966.9	9313.44
compound-3184	T3_positive	MW0106493	2,6-Diamino-5-hydroxyhexanoic acid	Amino acid and Its metabolites	C6H14N2O3	3.4256	-	23022	31418.2	23062.8	11094.9	11532.4	9669.47	10981	10447	13378.7	15503.9	13042.5	14715.2	25820	29689.8	24177.9
compound-3198	T3_positive	MW0107949	L-saccharopinate(1-)	Amino acid and Its metabolites	C11H19N2O6-	1.3074	-	23122.5	38424.6	71827.2	60995.2	48364.8	66841.2	94571.7	86365.7	161991	37825	22945	18423.5	18088.5	19554.9	12562.6
compound-3203	T3_positive	MEDP1024	Leu-Val	Amino acid and Its metabolites	C11H22N2O3	2.1626	-	15240.3	14187.9	15438.1	37817.2	20883.7	20086.4	57884.9	44488.9	42203.1	30198.9	26396.2	25040.9	13958	16375.9	16700.5
compound-3205	T3_positive	MW0109111	Phe-His	Amino acid and Its metabolites	C15H18N4O3	8.8327	-	13999.9	13649.7	18488.6	18123.3	14634.9	12868.5	19332.5	13791.7	19431.5	11146.8	11173.9	10812.8	15972.5	19886.8	20500.7
compound-3206	T3_positive	MW0107763	Leu-Tyr	Amino acid and Its metabolites	C15H22N2O4	2.3163	-	33030.1	32719.3	34870.9	44924.1	43325.8	44254	72834.8	72948.4	69876.7	66182.8	63527.4	65708.7	41099.4	37250.3	38975.5
compound-3208	T3_positive	MW0109173	Phe-His Zwitterion	Amino acid and Its metabolites	C15H18N4O3	1.587	-	42218.3	38622.3	46784.2	46241.2	48399.6	44236.8	39177.1	44193.1	58006.6	35469.4	46590.2	36856.3	47811	41830.3	34944.9
compound-3210	T3_positive	MW0110132	Trp-Pro	Amino acid and Its metabolites	C16H19N3O3	2.7765	-	175359	163128	183524	173150	173441	168726	179675	183113	167285	119932	150539	135336	191334	182203	157565
compound-3211	T3_positive	MW0145984	Asparaginyl-Lysine	Amino acid and Its metabolites	C10H20N4O4	2.2709	-	124115	130472	131884	18800	23512.5	22714.4	4897.09	15516	11849.5	53041.9	35443.7	34979	132334	141742	162581
compound-3212	T3_positive	MW0153022	Lys-Ile-Val-Lys	Amino acid and Its metabolites	C23H46N6O5	7.928	-	26457.1	23232.5	19986.3	18754	22944	17538.7	15155.6	18699.7	23228	10287.3	24693.5	29923.9	19787.7	29642.6	21594.1
compound-3213	T3_positive	MW0159171	Val-Thr-Arg-Arg	Amino acid and Its metabolites	C21H42N10O6	4.7344	-	127277	128811	133124	54326.1	55835.2	36757.2	26682.8	28131.4	25635.3	48290.6	38269.8	34612.2	163576	160276	157937
compound-3214	T3_positive	MW0153203	Lys-Val-Ile-Arg	Amino acid and Its metabolites	C23H46N8O5	7.5772	-	50191.5	59306.6	28764.1	49640.7	50462.2	124413	195359	64830.6	69983.8	102623	83680.8	143298	38770	24325.8	28763.2
compound-3215	T3_positive	MW0168290	Isoleucylleucine	Amino acid and Its metabolites	C12H24N2O3	2.6537	-	19710.5	23676.6	39542.7	57648.8	62795.1	59810.6	69145.1	75937.4	68187.1	63520.3	59812.7	130906	26168.4	50633.6	24053.3
compound-3216	T3_positive	MW0158244	Trp-Ser-Phe-Tyr-Leu	Amino acid and Its metabolites	C38H46N6O8	5.1148	-	83030.3	58175.8	49167.2	216637	234355	163490	265566	300243	213879	89584.6	150630	164863	36763.9	31190.9	27946.8
compound-3217	T3_positive	MW0152293	Leu-Gln-Ile-Arg	Amino acid and Its metabolites	C23H44N8O6	6.5824	-	82650.1	72338.3	93426.1	190196	147021	120542	216513	209980	272798	170753	180686	176653	131018	135168	134076
compound-3219	T3_positive	MW0159213	Val-Tyr-Gln-Lys	Amino acid and Its metabolites	C25H40N6O7	8.7447	-	218101	224895	488071	144539	243730	85277.1	153522	132939	154753	100501	111288	142869	182942	223406	311770
compound-3220	T3_positive	MW0153010	Lys-Ile-Glu-Arg	Amino acid and Its metabolites	C23H44N8O7	6.5647	-	88461.7	108720	107875	162761	154384	156393	211697	306280	194495	156220	185264	191081	171020	102317	136328
compound-3221	T3_positive	MW0145959	Asn-Val-Phe-Lys	Amino acid and Its metabolites	C24H38N6O6	5.5669	-	209163	195050	155058	85515.2	54235.9	64731.2	74407.4	85491.2	74252	110343	87449.3	137840	230159	230359	174388
compound-3223	T3_positive	MW0156644	Ser-Arg-Ile-Lys	Amino acid and Its metabolites	C21H42N8O6	6.6876	-	285422	126066	136904	105191	101205	116746	132312	130108	100361	121987	129903	150236	125962	120943	107064
compound-3224	T3_positive	MW0155391	Phe-Tyr-Phe-Lys-Ile	Amino acid and Its metabolites	C39H52N6O7	6.1591	-	53425.8	101087	53143.8	108813	57198	64331.7	56833.6	38708.5	63465.5	40713.1	43655.9	39010.4	95834.7	47796.1	96800.4
compound-3225	T3_positive	MW0157630	Thr-Glu-Gly-Leu-Arg	Amino acid and Its metabolites	C23H42N8O9	6.6	-	28836.7	42646.2	29242.7	7023.78	7364.35	4097.46	8204.7	37538	23195.6	27274	29761.7	26625	44043.8	25880.1	37370.2
compound-3226	T3_positive	MW0155114	Phe-Asn-Thr-Lys	Amino acid and Its metabolites	C23H36N6O7	5.5849	-	16940.1	7458.19	20287	36918.5	38579.4	15124.4	35844.8	29580.1	26552.8	25606.9	23152.8	28692.8	11968.7	14151.4	10343.3
compound-3227	T3_positive	MW0155895	Pro-Ile-His	Amino acid and Its metabolites	C17H27N5O4	1.9454	-	11482.7	12684.1	11930.4	61584.1	55488.9	55346	60599.7	62657	59365.5	127988	119506	122830	12177	11441.4	10481.1
compound-3228	T3_positive	MW0155896	Pro-Ile-His-Asp-Arg	Amino acid and Its metabolites	C27H44N10O8	2.0531	-	2553.38	1355.38	3131.05	28743.4	22106.5	21616.8	28625.6	26076.8	26531	44059	39905.5	45556.5	1322.53	858.61	1602.02
compound-3229	T3_positive	MW0144796	Ala-Val-Glu	Amino acid and Its metabolites	C13H23N3O6	1.8556	-	192368	201095	177002	43405.6	39993.5	58579.7	37709.2	14409.2	21562.4	29298.5	34104.7	47933.5	144874	162880	166504
compound-3230	T3_positive	MW0152558	Leu-Val-Arg-Lys	Amino acid and Its metabolites	C23H46N8O5	6.3562	-	71595.4	68301	64047.9	21342.8	53519.9	34730.7	42640.2	22807.6	26482.4	48868.3	31070.7	28967.4	74257.9	81026.2	82928.8
compound-3231	T3_positive	MW0146019	Asp-Arg-Asp	Amino acid and Its metabolites	C14H24N6O8	3.3643	-	55539.8	64782.3	64872.5	9701.27	10052.4	9778.5	8974.11	10762.2	5852.83	8683.6	16333.7	19895.4	63773.7	55853.9	69393.7
compound-3232	T3_negative	MW0152545	Leu-Tyr-Lys-Glu	Amino acid and Its metabolites	C26H41N5O8	1.0429	-	3780.59	4848.86	5192.33	8149.62	9307.3	7506.96	10940.4	9679.14	11152	18293.3	18765.2	21228.7	4610.17	3289.63	3954.93
compound-3233	T3_positive	MW0155357	Phe-Thr-Pro-Thr-Glu	Amino acid and Its metabolites	C27H39N5O10	8.2731	-	7.22903e+06	6.20306e+06	6.51699e+06	7.55974e+06	8.45269e+06	8.74644e+06	8.5715e+06	7.65746e+06	7.07567e+06	8.10307e+06	9.22879e+06	9.25825e+06	6.50536e+06	5.68604e+06	6.15685e+06
compound-3234	T3_positive	MW0145339	Arg-Glu-Ala-Phe-Arg	Amino acid and Its metabolites	C29H47N11O8	6.7899	-	73946.8	67897.3	65403.6	137521	129942	135896	125385	131050	162629	90585.1	104645	105441	93674.3	84024.5	84405.7
compound-3235	T3_positive	MW0152931	Lys-Cys-Val-Ala-Phe	Amino acid and Its metabolites	C26H42N6O6S	8.2562	-	5689.08	5611.15	6835.2	4219.26	4294.53	4955.05	5444.24	5357.61	5562.52	3298.64	3178.83	3340.23	2538.37	3031.27	1327.64
compound-3236	T3_positive	MW0152564	Leu-Val-Leu-Gly-Phe	Amino acid and Its metabolites	C28H45N5O6	4.1411	-	269410	291383	339602	64652.4	70631.7	60765.1	41616.4	44045.5	36578.5	82812.5	69131.4	60557.9	301794	391138	346975
compound-3237	T3_positive	MW0159127	Val-Phe-Phe-Asn-Gly	Amino acid and Its metabolites	C29H38N6O7	8.0663	-	1136.73	418.15	1353.93	3607.09	1387.65	2382.97	897.05	1777.24	1169.37	1527.32	1346.59	2497.2	1275.74	2592.92	877.84
compound-3238	T3_positive	MW0145833	Asn-Lys-Leu-Arg	Amino acid and Its metabolites	C22H43N9O6	4.8433	-	62782.7	65932.9	55800.9	20708.7	19626.1	25187.8	18217.6	20101.9	18401.8	22195.5	23347.9	25049.9	66192.1	71168.8	127027
compound-3239	T3_positive	MW0144476	Ala-Arg-Leu-Glu-Ala	Amino acid and Its metabolites	C23H42N8O8	6.5824	-	27032.2	57795.7	42657.7	28588.2	32760.8	57814.7	36441.5	79916.4	67181.7	68413	82781.4	76004.8	59859.5	56528	56074
compound-3240	T3_positive	MW0152867	Lys-Arg-His-Asp	Amino acid and Its metabolites	C22H38N10O7	5.8373	-	424521	526034	325130	38986.8	27984.2	341585	170114	355121	371378	286984	306539	157415	504277	499361	232453
compound-3243	T3_positive	MW0145746	Asn-Glu-Thr-Asp-Leu	Amino acid and Its metabolites	C23H38N6O12	8.2012	-	449343	583355	590692	538162	639332	618245	633691	590669	600606	602565	736807	678617	527348	526812	513962
compound-3244	T3_positive	MW0157621	Thr-Glu-Arg-Glu	Amino acid and Its metabolites	C20H35N7O10	3.8397	-	4344.28	699.55	2218.67	10714.1	10128.2	6313	15969.3	8518.34	21901.3	36363.9	29016.7	27388.9	1480.08	1239.4	508.31
compound-3245	T3_positive	MW0156992	Serylarginine	Amino acid and Its metabolites	C9H19N5O4	1.202	-	781.91	1116.27	893.02	2355.07	1974.49	3014.69	3079.3	5686.79	3209.91	3697.49	7529.78	5493.18	3175.81	787.18	857.03
compound-3246	T3_positive	MW0153092	Lys-Phe-Asp-Lys	Amino acid and Its metabolites	C25H40N6O7	6.7728	-	5.04895e+06	4.32449e+06	4.42587e+06	4.56418e+06	4.54474e+06	4.44019e+06	3.41263e+06	3.36015e+06	3.6464e+06	2.86218e+06	3.23802e+06	3.11562e+06	4.79684e+06	4.3525e+06	4.46462e+06
compound-3247	T3_positive	MW0152498	Leu-Ser-Phe-Met-Gln	Amino acid and Its metabolites	C28H44N6O8S	8.1522	-	58092.8	80359.8	74021.4	65059.8	83043.8	76351.6	64489.1	65047.5	78004.2	85153	79223.8	70962.9	65569.6	65118.1	71621
compound-3248	T3_positive	MW0152959	Lys-Glu-Ile-Arg	Amino acid and Its metabolites	C23H44N8O7	7.5772	-	12298.7	9917.63	8136.59	8185.69	7426.07	9811.92	7878.28	10375.5	12775.3	8893.33	11716.9	14128.7	9879.11	10814	9195.29
compound-3249	T3_positive	MW0158946	Val-Asp-Thr-Asp-Tyr	Amino acid and Its metabolites	C26H37N5O12	4.6082	-	158153	150530	124295	80086.6	74051	78009.8	92770.2	62319.3	58307.3	61908.5	56925.3	70867.6	163811	201360	175566
compound-3250	T3_positive	MW0155910	Pro-Leu-Glu-Gly-Lys	Amino acid and Its metabolites	C24H42N6O8	4.5354	-	218125	204986	210782	68822.3	16594.1	41181.6	5779.96	6825.58	2590.19	29932.1	36100.6	21215.6	264061	265115	259364
compound-3252	T3_negative	MW0151208	HoPhe-Abu-OH	Amino acid and Its metabolites	C19H20N2O6	1.2031	-	30478.2	33102.7	12639.4	181805	179345	180177	167478	171574	161779	174337	171690	174970	26404.8	35896.2	53092.3
compound-3254	T3_positive	MW0155266	Phe-Lys-Asp-Lys	Amino acid and Its metabolites	C25H40N6O7	6.9119	-	108343	228521	250739	268953	209407	237253	269414	313416	274276	300096	305176	327166	290949	230229	249890
compound-3255	T3_positive	MW0158909	Val-Asn-Arg-Lys	Amino acid and Its metabolites	C21H41N9O6	7.2774	-	11258.8	10168.6	9167.99	11708.6	7330.4	8294.06	6452.47	9625.63	6772.42	12878.8	13929.2	13897.2	9030.22	8340.85	7960.49
compound-3256	T3_positive	MW0153186	Lys-Tyr-Thr-Ser-Ser	Amino acid and Its metabolites	C25H40N6O10	4.7435	-	616733	909273	328166	207527	244524	310542	189959	134984	171195	181283	180689	215791	265497	933757	956380
compound-3257	T3_positive	MW0152224	Leu-Arg-Gly-Gln-Asp	Amino acid and Its metabolites	C23H41N9O9	4.5354	-	398748	395984	395983	389225	294281	215264	321542	319178	324030	390138	399128	453331	412455	431599	446594
compound-3258	T3_positive	MW0155928	Pro-Lys-Ile-Val-Lys	Amino acid and Its metabolites	C28H53N7O6	7.8402	-	3941.68	7218.94	8773.69	26842.8	40473.8	34572.5	62391.3	45194.7	39323.7	60380.1	60204	63643.8	31007.4	18711.8	15627.5
compound-3259	T3_positive	MW0156900	Ser-Pro-Thr-Phe-Leu	Amino acid and Its metabolites	C27H41N5O8	7.8402	-	3036.6	2022.5	5229.09	8271.67	10541.3	5361.89	5445.94	5738.46	5450.3	5751.99	4760.13	5594.12	1327.46	2614.87	780.99
compound-3261	T3_positive	MW0158453	Tyr-Glu-Asp-Tyr-Val	Amino acid and Its metabolites	C32H41N5O12	5.6031	-	707.46	345.3	656.6	42175.2	38009.4	43264.7	17971.7	20882.3	16394.4	18265.7	19109.4	13415.1	334.93	317.61	715.85
compound-3262	T3_positive	MW0155073	Phe-Ala-Asp-Lys	Amino acid and Its metabolites	C22H33N5O7	4.6983	-	138921	152326	140611	63186.7	47167	54886	34499.7	42354.7	30691.2	43178.2	35728.6	40560.7	153418	150601	143523
compound-3264	T3_positive	MW0159046	Val-Ile-Pro-Lys-Ser	Amino acid and Its metabolites	C25H46N6O7	7.8577	-	2087.97	3014.14	2529.28	1799.17	1553.53	3254.81	875.43	3007.57	2210.08	3080.79	580.44	3000.31	4078.93	3641.07	2730.62
compound-3265	T3_positive	MW0151632	Ile-Tyr-Phe-Glu	Amino acid and Its metabolites	C29H38N4O8	5.0419	-	180136	144165	125066	35047	85356	65342.9	128945	78307.9	82227.6	78805.3	87596.4	86349.9	161314	235205	159194
compound-3266	T3_positive	MW0157635	Thr-Glu-Lys-Asp-Glu	Amino acid and Its metabolites	C24H40N6O13	5.6574	-	20351.7	15187.2	8244.41	333742	211970	103794	157106	199155	195182	114104	130342	129540	5470.42	11555.2	15013.1
compound-3267	T3_positive	MW0146172	Asp-Leu-His-Ala-His	Amino acid and Its metabolites	C25H37N9O8	7.8929	-	2141.87	2695.19	3743.29	4843.47	8164.33	15043.6	6830.87	9257.87	7174.95	9933.85	9241.94	9728.35	4894.97	2884.61	3623.23
compound-3268	T3_positive	MW0155083	Phe-Ala-Trp	Amino acid and Its metabolites	C23H26N4O4	4.6082	-	43483.5	43252.4	40126.3	3612.95	10534.2	14411.6	6155.04	4938.28	10972.2	9672.6	10928.8	9228.11	58800.2	49803	59341.8
compound-3269	T3_positive	MW0157623	Thr-Glu-Asn-Glu-Val	Amino acid and Its metabolites	C23H38N6O12	8.5147	-	72689.6	55623.6	62510	90943.1	75357.9	98368.4	100614	76013.3	76930.7	85671.6	115329	93687.6	68072.1	63024.4	71220.6
compound-3270	T3_positive	MW0156798	Ser-Ile-His-Arg	Amino acid and Its metabolites	C21H37N9O6	5.2779	-	84347.4	81599.1	107225	64657.9	57016.7	38210.4	22721.4	32430.4	26579.7	28299.1	26226.3	44023.8	50389.9	55040.5	66684
compound-3272	T3_positive	MW0152311	Leu-Glu-Asn-Gly-Glu	Amino acid and Its metabolites	C22H36N6O11	8.2731	-	3713.73	2853.01	3808.17	1914.27	3378.62	3636.25	4500.18	3895.89	1580.89	3045	3586.48	4093.77	3526.7	3346.05	3016.68
compound-3273	T3_positive	MW0156998	Ser-Asp	Amino acid and Its metabolites	C7H12N2O6	3.4344	2543-31-9	541.83	607.75	2568.19	4147.97	1563.62	8715.31	7404.18	6868.09	6269.85	3298.66	7072.33	4854	713.12	751.63	1651.51
compound-3275	T3_positive	MW0155095	Phe-Arg-Leu-Phe-Leu	Amino acid and Its metabolites	C36H54N8O6	7.5948	-	585.32	658.95	860.19	10003.7	15978.6	16071.2	23346.9	31256	19163	13056.4	8448.17	11586	1193.22	811.67	565.55
compound-3278	T3_positive	MW0152409	Leu-Leu-Val-Val-Ala	Amino acid and Its metabolites	C25H47N5O6	6.1943	-	54220.2	61325.8	56119.2	39353	34854	42890.4	52417.5	59273.9	73763.3	42497.2	46805.6	41684.5	62696.6	60312	55245.4
compound-3279	T3_positive	MW0156974	Ser-Val-Gln-Glu-Ser	Amino acid and Its metabolites	C21H36N6O11	8.0142	-	224958	402841	326269	480476	625688	667126	727855	751753	704849	561418	697553	742741	333204	312807	290042
compound-3280	T3_positive	MW0152573	Leu-Val-Val-Val-Asp	Amino acid and Its metabolites	C25H45N5O8	6.6876	-	303668	250711	238983	173842	224868	212997	200686	206762	178394	209425	203309	157024	178833	169419	91073.9
compound-3281	T3_negative	MW0152621	Leu-Phe4Cl-OH	Amino acid and Its metabolites	C20H21ClN2O6	3.058	-	90824.7	121711	89651.3	70504.6	55334	48521.8	84714.2	87061.8	57752.3	26745.2	33288.4	14107.3	97211.3	90472.8	91194.9
compound-3282	T3_positive	MW0155401	Phe-Val-Asp-Lys	Amino acid and Its metabolites	C24H37N5O7	5.5645	-	65142.8	56496.6	62363.9	34483.5	38833.1	17249.6	68863.4	34082.2	68173.4	43916.7	31626.6	33597.5	94541.3	65787.9	65825.9
compound-3283	T3_positive	MW0158706	TyrMe-Lys-OH	Amino acid and Its metabolites	C22H27N3O7	5.9796	-	13134.1	15686	11613.1	96749.3	97907.2	107079	126003	128367	122420	103597	103828	96387.3	16217	13498.6	22346.7
compound-3284	T3_positive	MW0153035	Lys-Leu-Glu-Arg	Amino acid and Its metabolites	C23H44N8O7	6.9988	-	163468	215758	201978	143981	158534	141624	130639	137074	136088	142395	181044	169501	38737.9	54846.8	122113
compound-3285	T3_positive	MW0157666	Thr-His-Leu-Val-Asp	Amino acid and Its metabolites	C25H41N7O9	5.0419	-	28761	22560.1	16451.1	5692.15	4862.3	2888.14	4118.23	2511.46	1419.87	3766.72	5706.7	5971.78	19847.1	21957.6	21629.9
compound-3286	T3_positive	MW0151629	Ile-Tyr-Lys-Ile-Arg	Amino acid and Its metabolites	C33H57N9O7	7.5948	-	44247.7	62225.5	126860	31274.8	34445.7	60595	17516.9	25095.1	17442.3	36243.8	29146.8	78074.1	77376.8	48079.4	46229.9
compound-3287	T3_positive	MW0155155	Phe-Gln-Arg-Lys	Amino acid and Its metabolites	C26H43N9O6	5.5849	-	39384.4	36887.2	44636.6	48977.7	40005.3	53925.1	35237.7	35784.9	35874.9	35737.6	25392.7	31403.6	25309.4	25980.2	37374.1
compound-3288	T3_positive	MW0153545	Met-Glu-Leu-Ser-Glu	Amino acid and Its metabolites	C24H41N5O11S	8.6016	-	9957.68	7494.94	11175	5344.51	14675.7	12799.2	10317.4	6260.27	5482.51	14287.2	19419.2	13077.7	12397.4	14630	14375.4
compound-3289	T3_positive	MW0146007	Asp-Ala-Leu-Arg-Thr	Amino acid and Its metabolites	C23H42N8O9	5.2243	-	89530.8	82558.9	113739	93816.8	88072	89907.7	55964.5	65210.7	65849.5	46664.1	44285.7	54585.4	34513.5	40499.5	35095.3
compound-3290	T3_positive	MW0152462	Leu-Pro-Arg-Leu-Pro	Amino acid and Its metabolites	C28H50N8O6	5.9442	-	9707.24	11911.5	12027.9	10181.3	12729.4	10891.1	6419.35	13269.9	12553.5	14662.4	13134.8	10141.4	13098.5	14884.2	14969.8
compound-3291	T3_positive	MW0157839	Thr-Tyr-Glu-Lys-Tyr	Amino acid and Its metabolites	C33H46N6O11	4.6082	-	196986	127700	162737	307859	274573	298598	228664	223604	300928	271406	437062	306183	23974.8	131877	28389.2
compound-3292	T3_negative	MW0151211	HoPhe-Asp-OH	Amino acid and Its metabolites	C19H18N2O8	1.3452	-	4250.64	10409.3	33433.4	239605	107569	56985	28473.5	296226	57427.5	121283	139205	142640	26046.5	18668.9	14789.8
compound-3294	T3_positive	MW0155128	Phe-Asp-Gly-Gly-Val	Amino acid and Its metabolites	C22H31N5O8	3.3119	-	3064.16	12830.6	12369	88654.4	74426.8	84226.1	97033.5	130214	100465	52614.2	54624.8	54047.2	2003.58	3389.88	2796.06
compound-3295	T3_positive	MW0155949	Pro-Met-Thr	Amino acid and Its metabolites	C14H25N3O5S1	2.8936	-	310.67	220.28	299.79	13988.9	9682.37	7158.01	14521.6	22853.6	13372.2	2450.25	3588.01	1641.32	189.58	325.32	181.91
compound-3296	T3_positive	MW0155411	Phe-Val-Lys-Lys	Amino acid and Its metabolites	C26H44N6O5	6.444	-	511549	480027	190980	435171	348415	303853	256945	215387	224717	316672	395902	341366	264285	247463	306022
compound-3297	T3_positive	MW0146110	Asp-Glu-Val-Phe-Asp	Amino acid and Its metabolites	C27H37N5O12	2.388	-	191687	194149	173767	153541	147260	146833	180066	156824	156933	107750	127423	101654	160743	152070	183875
compound-3298	T3_positive	MW0146024	Asp-Arg-His-Lys	Amino acid and Its metabolites	C22H38N10O7	1.7565	-	2020.05	1966.84	2041.85	15538.6	16465.8	10552.3	5981.07	4981.04	4542	17260.2	20379.4	17554.6	2471.92	2515.3	2325.82
compound-3299	T3_positive	MW0145850	Asn-Phe-Ala-Arg	Amino acid and Its metabolites	C22H34N8O6	8.7447	-	1305.29	162993	248195	538253	500149	356414	279454	285872	130088	144165	37697	302842	166687	157991	206492
compound-3300	T3_positive	MW0155954	Pro-Phe-Asn	Amino acid and Its metabolites	C18H24N4O5	2.84	-	25021.4	1890.76	16850.4	157770	155720	157700	168698	170430	161962	357824	376096	390744	9772.53	1917.09	24993.6
compound-3302	T3_positive	MW0159182	Val-Thr-Leu-Asp-Met	Amino acid and Its metabolites	C24H43N5O9S	5.3685	-	11425.7	13046	16910.7	1981	2403.9	801.38	2130.71	1397.82	835.52	1311.07	1992.08	1135.15	10124.8	14806.3	5927.39
compound-3303	T3_positive	MW0145888	Asn-Ser-Leu-Arg	Amino acid and Its metabolites	C19H36N8O7	5.7476	-	73070.1	92508.6	150475	139994	93873.8	162621	134652	125054	158801	145360	106669	143627	84417	145876	94821.7
compound-3304	T3_positive	MW0157634	Thr-Glu-Leu-Lys	Amino acid and Its metabolites	C21H39N5O8	5.7476	-	20414.5	13848.2	18875.5	19524.6	21991.6	24895.5	21556.1	41323.4	30785.6	17168.3	23751.9	21195.2	10385	8580.72	14627.8
compound-3305	T3_positive	MW0155328	Phe-Ser-Gly-Thr-Trp	Amino acid and Its metabolites	C29H36N6O8	7.8227	-	61137.4	78006.6	90618.7	52082.4	88511.9	80717.1	102185	90745.9	90120	140136	116861	86049.1	72578.7	53542.7	82711.7
compound-3306	T3_positive	MW0145924	Asn-Tyr-Arg-Asp	Amino acid and Its metabolites	C23H34N8O9	8.4099	-	8879.97	8984.61	12054.8	10880.4	11969.6	10437.6	18944.1	11770.7	21755.5	16834.8	19427.4	19184.5	13784.5	11176.2	15772.4
compound-3307	T3_positive	MW0151214	HoPhe-HoPhe-OH	Amino acid and Its metabolites	C25H24N2O6	3.7505	-	105850	97952.2	93670.7	38027.6	40614.3	33289.6	10825.8	18701.8	19172.6	29192.1	22843.5	39950.1	107848	123844	122906
compound-3308	T3_positive	MW0146032	Asp-Arg-Tyr	Amino acid and Its metabolites	C19H28N6O7	4.3367	-	4982.07	4584.66	1177.99	10874.4	23417.1	6703.24	1519.32	4465.83	12416.6	28424.3	17205.5	34263.6	1886.3	2603.36	2313.61
compound-3309	T3_positive	MW0145699	Asn-Asp-Glu-Arg	Amino acid and Its metabolites	C19H32N8O10	2.3611	-	30938.6	26598.2	25554	26258.4	33472.5	27434.9	32722.8	31531.2	13207.2	43885.8	40655.5	30080.2	28950.5	21623.7	29831.4
compound-3311	T3_positive	MW0157690	Thr-Ile-Pro-Ile-Thr	Amino acid and Its metabolites	C25H45N5O8	8.7623	-	194567	183109	254219	170683	150021	160682	142078	106624	138695	113172	137913	117921	129884	118112	114844
compound-3312	T3_positive	MW0155072	Phe-Ala-Asn-Lys	Amino acid and Its metabolites	C22H34N6O6	6.0866	-	16856.2	16049.9	16604.3	51964.6	83389	41482.8	54698.6	48730.8	100149	26067.2	29531.9	32659.4	26470.1	12470.7	27248.9
compound-3314	T3_positive	MW0145279	Arg-Asn-Leu-Ala-Lys	Amino acid and Its metabolites	C25H48N10O7	7.6998	-	794.9	1889.86	1755.17	5992.59	4695.66	19240	20627.8	19029	26512.9	7926.11	10130.4	9652.31	1195.72	1129.25	847.83
compound-3315	T3_positive	MW0157671	Thr-His-Tyr	Amino acid and Its metabolites	C19H25N5O6	1.2369	-	1422.63	1459.74	1525.56	4098.25	1890.73	2733.07	7068.64	5583.59	7251.34	17442.6	10991.4	20827.5	3163.28	2388.09	2552.06
compound-3316	T3_positive	MW0154290	Nap-Nap-OH	Amino acid and Its metabolites	C31H24N2O6	2.8173	-	240026	228125	274344	527259	365674	372333	356878	391184	366931	264951	274733	400371	321341	241490	223603
compound-3317	T3_positive	MW0152962	Lys-Glu-Phe-Lys	Amino acid and Its metabolites	C26H42N6O7	5.6211	-	282768	290362	381338	287188	332182	292943	150868	153123	205174	211387	244520	234097	184857	184427	202837
compound-3318	T3_positive	MW0155330	Phe-Ser-His-Arg	Amino acid and Its metabolites	C24H35N9O6	4.825	-	189841	189109	258681	455686	392593	367606	260451	233433	274984	294781	328990	302916	105388	81904.3	82484.9
compound-3319	T3_positive	MW0146040	Asp-Asn-Ile	Amino acid and Its metabolites	C14H24N4O7	2.396	-	589.04	462.27	3757.03	4925.92	9242.43	8908.57	16960.8	20337.7	16468.5	37564.2	29187.5	54337.6	3360.52	4606.76	2616.37
compound-3320	T3_positive	MW0157004	Ser-His	Amino acid and Its metabolites	C9H14N4O4	1.139	67726-09-4	1176.03	1115.47	1585.08	3251.36	3101.56	6986.54	1913.58	3548.51	2480.48	13669.9	4225.72	17307.6	1549.69	1205.93	1532.45
compound-3321	T3_positive	MW0151662	Ile-Abu-OH	Amino acid and Its metabolites	C15H20N2O6	1.4984	-	31795	28756.5	29173.6	27769	26656.6	16059.6	27666.9	31883.4	26216.7	24828.8	22934.3	26693.8	29121.5	35982.5	31983.4
compound-3322	T3_positive	MW0159005	Val-Glu-Val-Ala-Glu	Amino acid and Its metabolites	C23H39N5O10	8.7447	-	97081.9	102795	45067.9	59802.4	18767.4	41079.4	107278	151269	158476	144373	194972	118096	107766	198651	142412
compound-3323	T3_positive	MW0146072	Asp-Cys-Trp	Amino acid and Its metabolites	C18H22N4O6S1	3.8574	-	317.79	306.78	93.22	30219.2	35535.9	34122.2	23538.9	25878.2	23573.3	1644.36	2094.58	4933.85	1003.23	714.18	769.18
compound-3325	T3_positive	MW0145312	Arg-Cys-Gly	Amino acid and Its metabolites	C11H22N6O4S1	1.676	-	92486.8	69078.8	84880.8	62979.6	51849.4	54527.6	25227	26688.2	23789.1	6536.5	18435.8	6505.23	36806.2	63402.8	35130.9
compound-3326	T3_positive	MW0157677	Thr-Ile-Asp-Phe-Glu	Amino acid and Its metabolites	C28H41N5O11	8.1006	-	1436.84	2313	5404.54	3117.22	1949.09	2856.58	3726.8	2519.4	6474.49	4377.22	2395.8	3818.94	4765.17	3769.75	1406.03
[truncated: 3,275 more rows]

## Sheet: Table S6
COMPOUND	ck-1	ck-2	ck-3	AN-25-1	AN-25-2	AN-25-3	P value	FC	VIP
[truncated: 87 more rows]

## Sheet: Table S7
COMPOUND	ck-1	ck-2	ck-3	AN-30-1	AN-30-2	AN-30-3	P value	FC	VIP
[truncated: 97 more rows]

[truncated: 7 more sheets: Table S8, Table S9, Table S10, Table S11, Table S12, Table S13, Table S14]
